# Supplementary material for: Pneumococcal prophages are diverse, but not without structure or history
Source: Sci Rep. 2017 Feb 20;7:42976. doi: 10.1038/srep42976 (PMC5317160; doi:10.1038/srep42976)
Supplement: Supplementary Table S1 [file srep42976-s2.xls]

## Sheet: title page
Supplementary Information:
Pneumococcal prophages are diverse, but not without structure or history
Angela B Brueggemann, Caroline L Harrold, Reza Rezaei Javan, Andries J van Tonder, Angus J McDonnell and Ben A Edwards
Nuffield Department of Medicine, University of Oxford, United Kingdom
Corresponding author: Angela B Brueggemann (angela.brueggemann@ndm.ox.ac.uk)

## Sheet: metadata_ all 482 genomes
id	strain	aliases	serotype	country	region	year	age_yrs	gender	carriage_or_disease	disease_diagnosis	source	penicillin	cefotaxime	erythromycin	tetracycline	chloramphenicol	clindamycin	levofloxacin	TMP_SMX	vancomycin	sender	aroE	gdh	gki	recP	spi	xpt	ddl	ST	CC	comments
319	P1031	CP000920	1	Ghana	Kassena Nankana	2002	45	female	disease	meningitis	CSF										2	10	5	4	1	7	19	9	303	217
1197	P1041	CACE00000000	1	Ghana	Kassena Nankana	2002	6	male	disease	meningitis	CSF										6	10	5	4	1	7	19	9	303	217
4	1/5		1	Denmark		1943						0.012	0.012								2	12	8	13	5	17	4	8	5316	306
5	1/6		1	Denmark		1944						0.023	0.023								2	12	8	13	5	17	4	8	5316	306
2886	1/4	519/43	1	Denmark		1943						0.012	0.008								2	12	8	13	5	17	4	8	5316	306
1180	GA47901	AFGR00000000	1	USA	Georgia	2006			disease	pneumonia	blood										6	13	8	13	5	17	4	8	304	306
1114	Sp03_2672	FQ312039	1	United Kingdom	Scotland				disease												6	12	8	13	5	16	4	20	306	306
1115	Sp03-3038	FQ312042	1	United Kingdom	Scotland				disease												6	12	8	13	5	16	4	20	306	306
1199	Sp06-1370	CACJ00000000	1	United Kingdom					disease												6	12	8	13	5	16	4	20	306	306
315	SPnINV104B	FQ312030	1	United Kingdom	Oxford	1998	2.5	male	disease	pneumonia	blood										2	12	5	13	5	17	4	20	227	306
6	1/7		1	Denmark		1991						0.016	0.016								2	17	8	13	5	17	4	28	250	306
1	1/2		1	USA		1965						0.016	0.008								2	10	31	4	1	6	4	94	615	615
1198	NCTC7465	CACF00000000	1	USA		1948			disease												6	10	31	4	1	6	4	94	615	615
2888	2/3	ERR026715	2	Denmark		1943						0.032	0.023								2	2	13	4	1	6	6	145	3744	74
2887	2/2	ERR025820; pn2L	2	USA		1956						0.016	0.012								2	2	1	1	1	6	31	14	574	574
309	D39	CP000410; NCTC 7466	2	USA		1916			disease												2	7	5	1	1	10	7	15	595	128/595
317	SPnOXC141	FQ312027	3	United Kingdom	Oxford	2001		female	carriage		nasopharynx										2	7	15	2	10	6	1	22	180	180
1107	SP3-BS71	AAZZ00000000	3	USA	Pennsylvania				disease		nasopharynx										2	7	15	2	10	6	1	22	180	180
1110	Sp03-4156	FQ312045	3	Netherlands		2003			carriage												6	7	15	2	10	6	1	22	180	180
1111	Sp03-4183	FQ312043	3	Netherlands		2003			carriage												6	7	15	2	10	6	1	22	180	180
1112	Sp99_4038	FQ312041	3	United Kingdom	Scotland	1999			disease	meningitis	blood										6	7	15	2	10	6	1	22	180	180
1113	Sp99_4039	FQ312044	3	United Kingdom	Scotland	1999			disease	meningitis	CSF										6	7	15	2	10	6	1	22	180	180
1121	GA07228	AGQI00000000	3	USA	Georgia	1997			disease	bacteremia	blood										6	7	15	2	10	6	1	22	180	180
1146	GA19690	AGQK00000000	3	USA	Georgia	2004			disease	pneumonia	blood										6	7	15	2	10	6	1	22	180	180
1195	Sp02-1198	CACH00000000	3	United Kingdom		2002			disease	bacteremia											6	7	15	2	10	6	1	22	180	180
1194	Sp07-2838	CACI00000000	3	Bolivia		2007			carriage												6	[7]	15	2	10	6	1	22	[180]	180	aroE likely to be allele 7, but has a gap in position 352; presumptive ST180
10	3/2		3	USA		1973						0.012	0.012								2	13	9	15	14	10	16	19	378	378
12	3/4		3	Denmark		1961						0.023	0.016								2	13	9	15	14	10	16	19	378	378
15	3/7		3	Denmark		1961						0.023	0.012								2	13	84	15	14	10	16	19	1377	378
16	3/8		3	Denmark		1961						0.023	0.016								2	13	84	15	14	10	16	19	1377	378
11	3/3		3	USA		1971						0.016	0.008								2	13	9	15	14	311	16	19	7244	378
2889	3/6	524/62	3	Denmark		1962						0.012	0.006								2	10	336	28	11	17	111	17	7211	1024
1196	A45	CACG00000000	3	United Kingdom					disease												6	10	9	4	12	287	426	470	6934	Singleton
318	TIGR4	AE005672; JNR7/87; KNR.7/87; N4	4	Norway	Kongsvinger	1991	30	male	disease	bacteremia	blood										2	10	5	4	5	13	10	18	205	205
18	4/3		4	Denmark		1962						0.016	0.012								2	16	13	4	5	6	10	14	247	247
2890	4/4	600/62	4	Denmark		1962						0.016	0.016								2	16	13	4	5	309	10	14	7223	247
1122	GA07643	AGOT00000000	4	USA	Georgia	1998			disease	pneumonia	blood										6	16	13	4	4	6	113	18	695	247
1234	cdc01		4	USA	Connecticut	1999	4		disease	bacteremia	blood										6	16	13	4	4	6	113	18	695	247
1057	PN2	B232C2; ERR163220; P1	4	PNG		1969			disease			1	0.06								2	1	13	4	5	6	214	495	7152	Singleton
23	5/3		5	Denmark		1987						0.023	0.032								2	16	12	9	1	41	33	33	289	289
320	70585	CP000918	5	Bangladesh					disease												2	16	12	9	1	41	33	33	289	289
24	5/4		5	Singapore		1987						0.023	0.016								2	16	12	9	1	295	33	33	7222	289
2891	5/1	Ambrose	5	USA		1976						0.012	0.012								2	1	103	14	8	6	105	29	4840	3035/4840
1104	SP18-BS74	ABAE00000000	6	USA	Pennsylvania				disease		nasopharynx										2	7	6	1	2	6	15	436	6214	146
1056	PN1	ERR163219; n53139; Pn12	6	PNG		1972			disease			1	0.06								2	7	13	8	6	6	6	494	7151	338
38	8/2		8	USA		1952						0.016	0.023								2	2	5	1	11	16	3	14	53	62
39	8/3		8	Denmark		1962						0.012	0.012								2	2	5	1	11	16	3	14	53	62
2900	8/4	573/62	8	Denmark		1962						0.016	0.016								2	7	157	15	11	93	1	70	7203	404
1109	SP9-BS68	ABAB00000000	9	USA	Pennsylvania				disease		nasopharynx										2	7	11	10	1	6	76	14	1269	156/162
1101	SP11-BS70	ABAC00000000	11	USA	Pennsylvania				disease		nasopharynx										2	2	5	29	12	16	3	14	62	62
2926	13/2	34357	13	USA		1952						0.016	0.012								2	1	8	1	15	31	441	8	7173	Singleton
270	CSR14-10	87-029055; ATCC 700677; ERR025267	14	Czech Republic		1987			disease			8	1	256	48	32	256		0.25		2	1	5	4	1	5	3	3	20	15
226	ICE13	ERR026198	14	Iceland		1998			disease	bacteremia	blood										2	1	5	4	5	5	1	8	9	15
269	England14-9	ATCC 700676; ERR025257; PN93/872/B	14	United Kingdom	Devon	1994			disease			0.016	0.016	64	0.5	3	0.125		0.064		2	1	5	4	5	5	1	8	9	15
316	SPnINV200	FQ312029	14	United Kingdom	Oxford	1995	0.8	female	disease	bacteremia	blood										2	1	5	4	5	5	1	8	9	15
228	ICE50	ERR026204	14	Iceland		2003			disease	bacteremia	blood	1.5	1								2	1	5	4	5	5	27	8	13	15
229	Ala243	ERR028708; L2003-01243	14	USA	Alaska	1998			carriage			1	0.75								2	1	5	4	5	5	27	8	13	15
232	Ala317	ERR028715; L2003-01317	14	USA	Alaska	2001			disease	bacteremia	blood	0.75	0.25								2	1	5	4	5	5	27	8	13	15
1098	BS458	ABWA00000000	14	USA	Pennsylvania	2000			disease		nasopharynx										2	1	5	4	5	5	27	8	13	15
1102	SP14-BS292	ABWQ00000000	14	USA	Pennsylvania	1999					nasopharynx										2	1	5	4	5	5	27	8	13	15
1128	GA13338	AGOX00000000	14	USA	Georgia	1999			disease		blood										6	1	5	4	5	5	27	8	13	15
1154	GA41688	AGPP00000000	14	USA	Georgia	2004			disease	pneumonia	blood										6	1	5	4	5	5	27	8	13	15
308	CGSP14	NC_010582	14	Taiwan	Taoyuan	2005			disease	pneumonia		2		256							2	1	5	4	5	5	3	8	15	15
2885	14/5	ERR026720	14	Denmark		1967						0.016	0.008								2	1	5	4	5	5	3	8	15	15
310	SA84	35897; ERR163139; SA3	14	South Africa								0.06	0.03								2	13	5	4	5	5	3	8	5174	15
314	SA27	8256; ERR163140; SA4	14	South Africa								0.023	0.016								2	13	5	4	5	5	3	8	5174	15
1028	SA28	272; ERR163168; SA5	14	South Africa		1978			disease	meningitis	CSF	0.012	0.012								2	13	5	4	5	5	3	8	5174	15
265	Spain14-5	ATCC 700902; ERR025256; MS22	14	Spain	Zaragosa	1990			disease			1.5	1	0.19	24	32	0.125		0.25		2	1	5	4	11	9	3	16	18	15
247	USA9	ERR025259; PATH#183	14	Brazil	Porto alegre	1999		male	disease	bacteremia	blood	0.25	0.25	0.06		4	0.12	1		0.5	2	2	8	2	4	6	1	1	66	66
249	USA11	ERR025260; PATH#286	14	Brazil		2007			disease	meningitis	CSF	0.064	0.064	0.06	8	4	0.12	1	4	0.5	2	2	8	2	4	6	1	1	66	66
321	JJA	CP000919	14	Brazil	Salvador	1995			disease	meningitis	CSF										2	2	8	2	4	6	1	1	66	66
278	Tennessee14-18	4954-98; ATCC BAA-340; ERR025274	14	USA	Tennessee	1997			disease			4	12	256	32	3	256		2		2	2	8	7	4	6	1	1	67	66
219	ICE46	ERR028710	14	Iceland		2003			disease	bacteremia	blood										2	7	5	1	8	14	11	14	124	124
225	ICE594	ERR026200	14	Iceland		2005			disease	bacteremia	blood										2	7	5	1	8	14	11	14	124	124
234	Ala263	ERR028712; L2003-01263	14	USA	Alaska	2002			carriage												2	7	5	1	8	14	11	14	124	124
236	Ala289	ERR028713; L2003-01289	14	USA	Alaska	2002			disease	bacteremia	blood										2	7	5	1	8	14	11	14	124	124
237	Ala292	ERR028714; L2003-01292	14	USA	Alaska	1998			disease	bacteremia	blood										2	7	5	1	8	14	11	14	124	124
244	USA6	4347-99; ERR025254	14	USA	Georgia	1999	1	male	disease	bacteremia	blood	0.03	0.06	0.12	1	4	0.12	0.5		0.5	2	7	5	1	8	14	11	14	124	124
295	Netherlands14-35	ATCC BAA-1661; ERR025277; M269-14	14	Netherlands		1980			disease	meningitis	CSF	0.016	0.023	0.25	0.5	3	0.25		0.094		2	7	5	1	8	14	11	14	124	124
1014	SA22	61855; ERR163163	14	South Africa		1978			carriage		nasopharynx	0.25	0.25		0.5	2	0.06	1			2	7	5	1	8	14	11	14	124	124
1073	SA63	93343; ERR163198	14	South Africa		1985						0.125	0.06								2	7	5	1	8	14	11	14	124	124
1099	CCRI1974	ABZC00000000	14	Canada					disease												2	7	5	1	8	14	11	14	124	124
1103	SP14-BS69	ABAD00000000	14	USA	Pennsylvania				disease		nasopharynx										2	7	5	1	8	14	11	14	124	124
2927	14/2	34359; ERR025830	14	USA		1952						0.016	0.012								2	7	5	1	8	14	11	14	124	124
2930	14/7	ERR026721	14	Denmark		1992						0.016	0.012								2	7	5	1	8	14	11	14	124	124
2932	14/9	ERR026723	14	Denmark		1982						0.008	0.008								2	7	5	1	8	14	11	14	124	124
2929	14/4	ERR026188	14	Denmark		1961						0.012	0.016								2	7	5	1	8	14	1	14	134	124
1130	GA13494	AGOZ00000000	14	USA	Georgia	1999			disease	bacteremia	blood										6	41	5	1	8	14	11	14	656	124
1092	SA82	47085; ERR163217	14	South Africa	Eastern Cape	1989			disease	pneumonia	other	0.25	0.03								2	7	5	4	8	14	11	611	9683	124
2931	14/8	ERR026722	14	Denmark		1976						0.75	0.38								2	8	8	4	15	39	12	498	7206	343
2928	14/3	ERR026719	14	Denmark		1939						0.012	0.008								2	8	8	4	15	17	12	31	875	1106
87	14/6		14	Denmark		1968						0.008	0.012								2	2	13	2	8	17	79	288	7183	5401
1086	SA76	95103; ERR163211	14	South Africa		1988						0.125	0.03								2	1	5	4	30	27	20	364	9682	7246/9682
1088	SA78	47590; ERR163213	14	South Africa	Western Cape	1989			disease	bacteremia	blood	0.25	0.125								2	11	5	4	8	14	11	499	7253	Singleton
128	20/2		20	USA		1949						0.016	0.016								2	15	8	8	1	15	1	31	7221	235
2955	20/3	34365 (am)	20	Denmark		1937						0.016	0.012								2	15	8	8	18	15	1	31	235	235
130	20/4		20	Denmark		1962						0.012	0.016								2	1	2	7	18	17	14	17	5977	3122/5977
2956	21/3	546/62	21	Denmark		1962						0.023	0.012								2	8	10	2	16	1	26	1	193	193
131	21/2		21	USA		1952						0.016	0.023								2	8	10	9	8	1	10	14	7207	Singleton
2969	27/2	nr. 34371 (am)	27	USA		1956						0.032	0.016								2	2	17	107	24	9	105	14	1475	1475
1034	SA34	11405; ERR163171; SA11	29	South Africa		1988			disease			0.015	0.015								2	18	5	2	5	27	19	9	5178	5177/5178
1035	SA35	45607; ERR163172; SA12	29	South Africa		1987			disease	meningitis	CSF	0.03	0.08								2	18	5	2	5	27	19	9	5178	5177/5178
1036	SA36	60814; ERR163173; SA13	29	South Africa		1987			disease	meningitis	CSF	0.25	0.047								2	18	5	2	5	27	19	9	5178	5177/5178
2971	29/2	34373 (am)	29	USA		1952						0.023	0.012								2	2	12	2	8	6	1	14	5982	Singleton
172	34/4		34	Denmark		1972						0.008	0.008								2	45	15	6	12	9	14	14	7235	1884
2977	34/5	676/74	34	Denmark		1974						0.008	0.008								2	13	5	1	12	9	1	18	7216	1041/7441
171	34/3		34	Malaysia		1968						0.012	0.016								2	7	16	19	16	6	19	14	7202	Singleton
170	34/2		34	USA		1959															2	13	8	1	1	13	1	18	7218	Singleton
184	36/5		36	France		1993						0.064	0.19								2	7	12	53	4	6	1	18	4031	4031
183	36/4		36	Denmark		1992						0.016	0.016								2	18	5	2	18	6	20	9	7231	Singleton
2983	36/2	1095/39 (da)	36	Denmark		1939						0.012	0.012								2	109	12	1	1	6	1	18	7237	Singleton
186	37/3		37	Denmark		1943						0.016	0.008								2	29	33	19	1	36	22	31	447	447
187	37/5		37	Denmark		1972						0.012	0.008								2	29	33	19	1	36	22	31	447	447
190	37/8		37	Denmark		1973						0.012	0.006								2	29	33	19	1	36	22	31	447	447
191	37/9		37	Denmark		1996						0.008	0.008								2	29	33	19	1	36	22	31	447	447
2984	37/6	264/73	37	Denmark		1973						0.012	0.012								2	192	34	19	1	36	22	445	7243	Singleton
2985	38/2	9687/39 (da)	38	Denmark		1939						0.012	0.012								2	10	43	41	18	13	49	6	393	393
2986	39/2	203/40 (da)	39	Denmark		1940						0.012	0.016								2	5	7	329	1	13	1	27	7189	Singleton
2987	40/2	Colemore (am)	40	USA		1950						0.012	0.012								2	2	31	1	1	236	335	6	7185	Singleton
2990	42/2	198/71	42	Denmark		1971						0.016	0.012								2	1	1	4	1	18	58	17	433	433
200	43/4		43	USA		1954						0.016	0.012								2	5	61	95	16	218	443	14	7193	5990/7193
2991	43/3	2427/48(da)	43	Denmark		1948						0.016	0.012								2	7	5	1	10	10	16	6	7197	Singleton
2992	44/3	Hammer (ge)	44	Germany		1956						0.016	0.016								2	1	194	274	1	14	77	1	7176	Singleton
202	45/2		45	Denmark		1950						0.016	0.012								2	5	10	7	190	6	19	1	7191	Singleton
204	45/4		45	Denmark		1949						0.012	0.012								2	5	10	7	190	6	19	1	7191	Singleton
203	45/3		45	Denmark		1949						0.012	0.008								2	227	8	4	5	306	19	5	7239	Singleton
2993	45/5	Eddy nr.72 (am)	45	USA		1954						0.012	0.016								2	5	8	8	1	6	19	497	7190	Singleton
2994	46/2	Eddy nr. 73 (am)	46	USA		1954						0.008	0.008								2	7	5	4	10	9	3	8	7162	Singleton
2997	48/3	656/63 (da)	48	Denmark		1963						0.012	0.012								2	18	9	4	32	6	1	413	7232	7232
209	48/2		48	Denmark		1962						0.016	0.012								2	18	9	1	32	6	1	413	7233	7232
211	48/4		48	Denmark		1958						0.016	0.023								2	18	9	4	32	6	1	413	7232	7232
212	48/5		48	Denmark		1957						0.016	0.012								2	18	9	4	32	6	1	413	7232	7232
213	48/6		48	Denmark		1957						0.016	0.012								2	18	9	4	32	6	1	413	7232	7232
2910	10A/1	10061/38	10A	Denmark		1938						0.016	0.012								2	5	7	4	2	10	1	27	97	460
2911	10B/2	423/82	10B	Denmark		1982						0.016	0.012								2	1	5	9	16	6	4	197	5505	Singleton
2912	10C/2	Gro Norge	10C	Norway		1983						0.012	0.012								2	7	5	4	1	6	28	18	2862	Singleton
2913	10F/2	34355; ERR025828	10F	USA		1956						0.016	0.016								2	2	53	2	1	6	19	14	7186	1092
311	MLV-016	ABGH00000000	11A						carriage												2	2	5	29	12	16	3	14	62	62
1116	AP200	CP002121	11A	Italy		2003			disease	meningitis	CSF										6	2	5	29	12	16	3	14	62	62
1063	SA53	N383; ERR163188	11A	South Africa	KwaZulu	1983			disease	bacteremia	blood	0.25	0.25								2	1	6	29	10	6	79	18	7247	1010
2914	11A/2	1813/39	11A	Denmark		1939						0.012	0.016								2	13	5	53	1	15	445	14	7214	Singleton
2915	11B/2	8087/40	11B	Denmark		1940						0.023	0.023								2	1	5	53	1	17	17	45	7165	Singleton
2916	11C/1	Eddy nr. 53; ERR025829	11C	USA		1957						0.023	0.012								2	7	16	1	16	14	11	14	7201	124
2917	11D/1	70/86	11D	Denmark		1986						0.023	0.012								2	2	5	29	12	16	3	14	62	62
2918	11F/2	34356	11F	Denmark		1952						0.012	0.006								2	12	281	4	1	15	1	1	7212	5995/7212
64	12A/2		12A	Denmark		1966						0.012	0.012								2	1	2	7	18	17	14	17	5977	3122/5977
65	12A/3		12A	Denmark		1966						0.012	0.016								2	1	2	7	18	17	14	17	5977	3122/5977
67	12A/6		12A	Denmark		1966						0.016	0.016								2	1	2	7	18	17	14	17	5977	3122/5977
68	12A/7		12A	Denmark		1966						0.012	0.008								2	1	2	7	18	17	14	17	5977	3122/5977
69	12A/8		12A	Denmark		1965						0.012	0.012								2	1	2	7	18	17	14	17	5977	3122/5977
70	12A/9		12A	Denmark		1966						0.008	0.012								2	1	2	7	18	17	14	17	5977	3122/5977
71	12A/10		12A	Denmark		1966						0.012	0.008								2	1	2	7	18	17	14	17	5977	3122/5977
72	12A/11		12A	Denmark		1966						0.012	0.012								2	1	2	7	18	17	14	17	5977	3122/5977
73	12A/12		12A	Denmark		1966						0.012	0.012								2	1	2	7	18	17	14	17	5977	3122/5977
74	12A/13		12A	Denmark		1966						0.012	0.012								2	1	2	7	18	17	14	17	5977	3122/5977
75	12A/14		12A	Denmark		1966						0.012	0.012								2	1	2	7	18	17	14	17	5977	3122/5977
2919	12A/5	559/66	12A	Denmark		1966						0.016	0.012								2	1	2	7	18	17	14	17	5977	3122/5977
2920	12B/1	Gambia 1/81	12B	Gambia		1981						0.064	0.023								2	2	153	111	1	15	20	15	7187	3745
256	USA18	4621-00; ERR028718	12F	USA	Maryland	1999	29	male	disease	pneumonia	blood	0.03	0.06	0.06	1	4	0.12	0.5		0.5	2	10	20	14	1	6	1	29	218	218
294	Denmark12F-34	ATCC BAA-1660; ERR025276; M293-12F	12F	Canada		1995			disease	meningitis	CSF	0.016	0.016	0.19	0.25	3	0.19		0.047		2	10	20	14	1	6	1	29	218	218
2924	12F/5	ERR026196	12F	Denmark		1988						0.016	0.016								2	10	20	14	1	6	1	29	218	218
2925	12F/6	ERR026187	12F	Denmark		1996						0.012	0.008								2	10	20	14	1	6	1	29	218	218
304	CDC0288-04	ABGF00000000; Note: 0228-04	12F	USA	California	2004		male	disease	bacteremia	blood										2	10	20	14	1	9	1	29	220	218
2922	12F/3	ERR026195	12F	Denmark		1961						0.012	0.012								2	18	5	4	1	310	1	6	7228	5902
2921	12F/2	ERR026183	12F	USA		1962						0.012	0.016								2	7	2	4	10	197	444	15	7194	Singleton
2923	12F/4	6312	12F	USA		1968						0.012	0.008								2	7	2	4	10	197	444	15	7194	Singleton
2933	15A/2	389/39 (da)	15A	Denmark		1939						0.016	0.012								2	1	5	12	5	9	15	5	7166	10189
2934	15B/2	7904/39 (da)	15B	Denmark		1939						0.012	0.012								2	1	1	1	1	1	1	1	1	2591
93	15B/3		15B	Denmark		1996						0.012	0.012								2	1	1	1	1	9	1	1	2008	2591
1220	S-030	ERS004844	15B/C	China		2006															6	4	4	2	4	6	1	1	83	81
2935	15C/2	553/62 (da)	15C	Denmark		1962						0.023	0.012								2	1	8	1	1	1	1	1	7172	2591
2936	15F/3	688/63 (da)	15F	Denmark		1963						0.016	0.016								2	2	5	4	66	10	1	11	7177	1232
2937	16A/1	R105 (am)	16A	USA		1985						0.012	0.016								2	5	300	1	16	17	79	14	6543	Singleton
2938	16F/2	nr.34361 (am)	16F	USA		1952						0.016	0.006								2	1	5	4	4	6	58	14	7167	659
2939	17A/2	nr. 4704 (ge)	17A	Germany		1971						0.012	0.016								2	18	12	2	16	6	19	245	2599	2599
2940	17F/2	ERR026724	17F	Denmark		1939						0.012	0.016								2	7	2	40	1	10	1	45	123	113
2941	17F/3	ERR026725	17F	Denmark		1962						0.012	0.008								2	7	5	1	1	6	31	14	392	392
2942	17F/4	ERR026726	17F	Denmark		1962						0.012	0.012								2	7	5	1	1	6	31	14	392	392
100	17F/1	ERR025831; Rose (am) vac.	17F	USA		1952						0.012	0.012								2	2	1	1	1	6	31	14	574	574
2943	18A/2	8609/43	18A	Denmark		1952						0.016	0.008								2	25	31	4	16	32	28	44	241	241
106	18B/2	1033/41 (da); ERR026193	18B	Denmark		1941						0.012	0.008								2	7	2	1	1	10	1	6	4706	113
2944	18C/1	4593/40 (da)	18C	Denmark		1940						0.012	0.006								2	7	2	1	1	10	1	6	4706	113
2945	18C/2	ERR026186	18C	Denmark		1939						0.012	0.016								2	7	2	1	1	10	1	6	4706	113
2946	18C/3	ERR026716	18C	Denmark		1968						0.008	0.008								2	7	2	1	2	10	1	6	7195	113
240	USA2	6223-99; ERR028716	18C	USA	Georgia	1999	1	female	disease	bacteremia	blood	0.03	0.06	0.06	1	2	0.06	1		0.25	2	7	2	1	1	10	1	21	113	113
296	Netherlands18C-36	ATCC BAA-1662; ERR025278; M241-18C	18C	Netherlands		1980			disease	meningitis	CSF	0.023	0.023	0.125	0.38	3	0.19		0.064		2	7	2	1	1	10	1	21	113	113
1131	GA13637	AGPA00000000	18C	USA	Georgia	1999			disease	bacteremia	blood										6	7	46	1	1	10	4	21	3060	113
2947	18F/1	ERR026173; Gethens (am) vac.	18F	USA		1961						0.023	0.012								2	2	13	1	1	6	31	14	7182	574
111	18F/2		18F	Denmark		1945						0.023	0.016								2	1	5	9	1	6	11	14	4863	Singleton
1157	GA44194	AGOP00000000	19A	USA	Georgia	2005			disease	bacteremia	blood										6	2	5	36	12	15	21	14	2543	63
1153	GA41565	AGPO00000000	19A	USA	Georgia	2004			disease	pneumonia	blood										6	4	4	2	4	4	1	1	81	81
1215	1788	ERS004816	19A	USA		2005			disease			4									6	4	4	2	5	4	1	1	2346	81
1217	2682	ERS004825	19A	USA		2006	59		disease			4									6	4	4	293	5	4	1	1	6220	81
1071	SA61	97; ERR163196	19A	South Africa	Gauteng	1985			disease	bacteremia	blood	0.125	0.03								2	7	5	8	6	25	6	8	5183	172
1080	SA70	6130; ERR163205	19A	South Africa	Gauteng	1985			disease	meningitis	CSF	0.25	0.06								2	7	5	8	6	25	6	8	5183	172
1015	SA23	61370; ERR163164	19A	South Africa		1978			carriage		nasopharynx	0.5	0.125		0.5	2	0.06	1			2	7	13	8	6	25	6	8	172	172
1070	SA60	511; ERR163195	19A	South Africa	Gauteng	1985			disease	bacteremia	blood	0.125	0.06								2	7	13	8	6	25	6	8	172	172
1089	SA79	49171; ERR163214	19A	South Africa	Gauteng	1989			disease	bacteremia	blood	0.125	0.06								2	7	13	8	6	25	6	8	172	172
1065	SA55	31664; ERR163190	19A	South Africa		1983						0.25	0.125								2	2	13	8	25	25	6	8	75	172
266	Hungary19A-6	ATCC 700673; CP000936; HUN663	19A	Hungary		1989						1	0.75	256	48	24	256		3		2	7	13	42	6	10	6	56	268	176
1181	6735-05	AGNX00000000	19A	USA	California	2005			disease		pleural fluid										6	8	13	14	4	17	4	1	2344	199
1183	4027-06	AGNW00000000	19A	USA	Maryland	2005			disease		blood										6	8	13	14	4	17	4	1	2344	199
1161	GA44500	AGOI00000000	19A	USA	Georgia	2005			disease	bacteremia	blood										6	8	13	14	4	4	4	14	2269	199
307	CDC3059-06	3059-06; ABGG00000000	19A	USA	New Mexico	2005	47		disease	bacteremia	blood	0.12		32		4	0.06	1	4	0.25	2	8	13	14	4	17	4	14	199	199
1147	GA41277	AGPM00000000	19A	USA	Georgia	2004			disease	pneumonia	blood										6	8	13	14	4	17	4	14	199	199
1236	cdc02		19A	USA	New York	1999	1		disease	bacteremia	blood										6	8	13	14	4	17	4	14	199	199
1182	6901-05	AGOF00000000	19A	USA	Connecticut	2005			disease		blood										6	8	13	152	4	17	4	14	2381	199
1185	5787-06	AGOM00000000	19A	USA	New York	2005			disease		blood										6	8	13	14	4	17	77	97	2542	199
1126	GA11426	AGOV00000000	19A	USA	Georgia	1999			disease	pneumonia	blood										6	8	13	14	4	17	4	207	1936	199
1184	6963-05	AGON00000000	19A	USA	Minnesota	2005			disease		blood										6	8	13	14	4	17	4	232	2392	199
1155	GA43265	AGOB00000000	19A	USA	Georgia	2005			disease	pneumonia	blood										6	8	13	14	4	17	4	244	2584	199
1166	GA47360	AGPS00000000	19A	USA	Georgia	2006			disease	pneumonia	blood										6	16	13	4	4	6	113	18	695	247
1189	EU-NP01	AGQH00000000	19A	USA	Georgia				carriage		nasopharynx										6	16	13	4	4	6	113	18	695	247
1237	cdc13		19A	USA	New York	2003	4		disease	bacteremia	blood										6	16	13	4	4	6	113	18	695	247
1170	GA47502	AGNV00000000	19A	USA	Georgia	2006			disease	pneumonia	blood										6	61	60	67	5	6	12	14	1374	1374
1172	GA47751	AGQD00000000	19A	USA	Georgia	2006			disease	pneumonia	blood										6	6	11	1	67	15	72	8	2268	2090
1167	GA47368	AFGS00000000	19A	USA	Georgia	2006			disease	bacteremia	blood										6	6	11	1	67	15	72	14	1339	2090
1150	GA41410	AGOJ00000000	19A	USA	Georgia	2004			disease	pneumonia	blood										6	6	11	1	67	[15]	[72]	14	[1339]	2090	spi likely allele 15 but gap in position 12; xpt likely allele 72 but gap in position 198; presumptive ST1339
1016	SA24	A922; ERR163165	19A	South Africa		1978			carriage		nasopharynx	0.25	0.25		0.5	2	0.06	1			2	10	11	4	1	6	149	5	1608	7360
1017	SA25	A910; ERR163166	19A	South Africa		1978			carriage		nasopharynx	0.5	0.125		0.5	2	0.06	1			2	10	11	4	1	6	149	5	1608	7360
1018	SA26	A1002; ERR163167	19A	South Africa		1978			carriage		nasopharynx	0.5	0.25		0.5	2	0.06	1			2	10	99	4	1	6	149	5	1610	7360
1178	GA54644	AGQA00000000	19A	USA	Georgia	2008			disease	pneumonia	blood										6	7	11	10	1	6	8	1	156	156/162
1162	GA44511	AGOR00000000	19A	USA	Georgia	2005			disease	pneumonia	blood										6	7	11	10	1	6	198	1	4464	156/162
1169	GA47388	AGPU00000000	19A	USA	Georgia	2006			disease	pneumonia	blood										6	7	11	10	1	6	8	316	4026	156/162
1094	TCH8431	CP001993	19A																		6	4	16	19	15	6	20	1	320	236/271/320
1118	Canada MDR_19A	ACNU00000000	19A	Canada	Ontario	2007			disease	pneumonia	sputum										6	4	16	19	15	6	20	1	320	236/271/320
1158	GA44288	AGNY00000000	19A	USA	Georgia	2005			disease	meningitis	CSF										6	4	16	19	15	6	20	1	320	236/271/320
1171	GA47688	AGPW00000000	19A	USA	Georgia	2006			disease	pneumonia	blood										6	4	16	19	15	6	20	1	320	236/271/320
1173	GA47778	AGPX00000000	19A	USA	Georgia	2006			disease	pneumonia	blood										6	4	16	19	15	6	20	1	320	236/271/320
1186	5185-06	AGQE00000000	19A	USA	Maryland	2005			disease		blood										6	4	144	19	15	6	20	1	2393	236/271/320
1187	7286-06	AGOG00000000	19A	USA	Maryland	2005			disease		blood										6	4	16	19	67	6	202	1	2514	236/271/320
1143	GA18523	AGOO00000000	19A	USA	Georgia	2001			disease	bacteremia	blood										6	4	16	19	68	6	20	26	2476	236/271/320
273	S.Africa19A-13	51702; ATCC 700904; ERR028711	19A	South Africa		1988			disease		ear swab	1.5	0.5	256	48	24	256		4		2	1	8	9	5	11	1	12	41	41/1605
977	USA34	85NY19A; ERR163231	19A	USA		1985					nasopharynx	8	1	0.03	8	8		1			2	1	8	9	5	11	1	12	41	41/1605
993	SA1	203A; ERR163142	19A	South Africa		1978			carriage		nasopharynx	4	1		0.5	16	0.06	0.5			2	1	8	9	5	11	1	12	41	41/1605
994	SA2	223 (19A); ERR163142	19A	South Africa		1978			carriage		nasopharynx	2	1		1	16	0.06	0.5			2	1	8	9	5	11	1	12	41	41/1605
995	SA3	381; ERR163143	19A	South Africa		1978			carriage		nasopharynx	4	2		16	16	16	0.5			2	1	8	9	5	11	1	12	41	41/1605
996	SA4	107; ERR163145	19A	South Africa		1978			carriage		nasopharynx	4	0.5		16	16	16	0.5			2	1	8	9	5	11	1	12	41	41/1605
997	SA5	61857; ERR163146	19A	South Africa		1978			carriage		nasopharynx	2	0.5		16	16	16	1			2	1	8	9	5	11	1	12	41	41/1605
998	SA6	61783; ERR163147	19A	South Africa		1978			carriage		nasopharynx	2	0.5		16	16	16	0.5			2	1	8	9	5	11	1	12	41	41/1605
1001	SA9	205; ERR163150	19A	South Africa		1978			carriage		nasopharynx	4	0.5		0.5	16	0.06	0.5			2	1	8	9	5	11	1	12	41	41/1605
1039	SA39	63509; ERR163176; SA19	19A	South Africa		1987			disease	meningitis	CSF	0.75	0.25								2	1	8	9	5	11	1	12	41	41/1605
1043	SA43	20463; ERR163180; SA23	19A	South Africa					disease			0.25	2								2	1	8	9	5	11	1	12	41	41/1605
1083	SA73	48628; ERR163208	19A	South Africa		1988						4	1								2	1	8	9	5	11	1	12	41	41/1605
999	SA7	145; ERR163148	19A	South Africa		1978			carriage		nasopharynx	4	2		16	16	16	0.5			2	1	8	9	5	11	1	165	1605	41/1605
1000	SA8	209; ERR163149	19A	South Africa		1978			carriage		nasopharynx	4	2		16	16	16	0.5			2	1	8	9	5	11	1	165	1605	41/1605
1058	SA47	97-1; ERR163183	19A	South Africa		1979	5		disease	bacteremia	blood	2	0.5								2	1	8	9	5	11	1	165	1605	41/1605
1002	SA10	DURBANT; ERR163151	19A	South Africa		1977			disease	bacteremia		4	2		2	16	0.06	1			2	2	8	9	5	11	1	13	1656	68/1656
1059	SA48	48; ERR163184	19A	South Africa		1979	0.2		disease	bacteremia	blood	4	1								2	2	8	9	5	11	1	13	1656	68/1656
1156	GA43380	AGPQ00000000	19A	USA	Georgia	2005			disease	pneumonia	blood										6	2	13	4	11	[6]	16	1	[2348]	Singleton	spi likely allele 6 but gap in position 12; presumptive ST2348
1079	SA69	34142; ERR163204	19A	South Africa		1985						0.5	0.25								2	1	8	9	5	11	149	6	7248	Singleton
112	19A/2		19A	Denmark		1939						0.016	0.012								2	18	5	9	1	9	1	14	7226	Singleton
113	19A/3		19A	Denmark		1952						0.012	0.012								2	18	5	9	1	9	1	14	7226	Singleton
2948	19A/5	Nr. 141/68	19A	Denmark		1968						0.012	0.008								2	18	5	9	1	9	1	14	7226	Singleton
1060	SA49	48-2; ERR163185	19A	South Africa		1982						0.023	0.008								2	58	13	54	1	241	1	18	7255	Singleton
1160	GA44452	AGOC00000000	19A	USA	Georgia	2005			disease	pneumonia	blood										6	4	11	1	67	15	72	26	2541	Singleton
1176	GA49447	AGOK00000000	19A	USA	Georgia	2006			disease	pneumonia	blood										6	6	11	1	67	5	293	260	4176	Singleton
2949	19B/2	nr. 4594 (ge)	19B	Germany		1971						0.032	0.016								2	8	13	14	4	17	4	14	199	199
2950	19C/2	7588/39 (da)	19C	Denmark		1939						0.023	0.012								2	2	13	2	12	17	1	14	3785	Singleton
1174	GA47976	AGPY00000000	19F	USA	Georgia	2006			disease	pneumonia	blood										6	1	10	4	1	9	3	8	43	15
1117	G54	CP001015	19F	Italy					disease												6	[2]	5	36	12	17	21	14	[63]	63	aroE likely to be allele 2, but has an N in position 42; presumptive ST63
251	USA13	ERR025262; PATH#688	19F	Germany		2005								0.06		4	0.06	1	0.25	0.5	2	2	8	2	4	6	1	1	66	66
125	19F/11	ERR026175	19F	Denmark		1972						0.016	0.016								2	2	13	2	4	6	1	1	71	66
127	19F/14		19F	Spain		1996						0.38	0.38								2	4	4	2	4	4	1	1	81	81
1127	GA11663	AGOW00000000	19F	USA	Georgia	1999			disease	bacteremia	blood										6	4	4	2	4	4	1	1	81	81
126	19F/12		19F	Denmark		1995						0.19	0.125								2	5	5	7	7	8	5	4	87	87
1124	GA11184	AGNU00000000	19F	USA	Georgia	1999			disease		blood										6	8	13	1	4	6	4	14	649	199
1168	GA47373	AGPT00000000	19F	USA	Georgia	2006			disease	pneumonia	blood										6	18	2	22	16	9	23	14	654	251
1105	SP19-BS75	ABAF00000000	19F	USA	Pennsylvania				disease		nasopharynx										2	1	5	1	1	1	1	8	485	395
2951	19F/3	485/61 (da)	19F	Denmark		1961						0.01	0.006								2	1	5	1	5	1	1	8	425	395
117	19F/2		19F	USA		1952						0.012	0.016								2	1	1	1	1	1	1	1	1	2591
119	19F/4		19F	Denmark		1962						0.012	0.012								2	18	5	4	1	15	1	6	7229	5902
2952	19F/5	ERR026717	19F	Denmark		1962						0.012	0.012								2	18	5	4	1	15	1	6	7229	5902
2953	19F/8	ERR026190	19F	Denmark		1952						0.012	0.012								2	18	5	4	1	15	1	6	7229	5902
1074	SA64	6482; ERR163199	19F	South Africa	Gauteng	1985			disease	bacteremia	blood	0.125	0.03								2	54	8	4	5	9	1	18	7254	8026
1139	GA17371	AGPI00000000	19F	USA	Georgia	2000			disease	pneumonia	pleural fluid										6	15	5	19	15	6	20	1	8014	236/271/320
1119	Canada MDR_19F	ACNV00000000	19F	Canada	Ontario	2001			disease	bacteremia	blood										6	4	16	19	15	6	20	1	320	236/271/320
1134	GA16121	AGPD00000000	19F	USA	Georgia	2000			disease	pneumonia	blood										6	15	5	19	15	6	20	4	1461	236/271/320
1042	SA42	613; ERR163179; SA22	19F	South Africa					disease			0.008	0.008								2	15	16	19	5	6	20	26	763	236/271/320
1129	GA13455	AGOY00000000	19F	USA	Georgia	1999			disease	pneumonia	blood										6	15	5	19	15	6	20	26	651	236/271/320
1175	GA49138	AGOD00000000	19F	USA	Georgia	2006			disease	pneumonia	blood										6	15	5	19	15	6	20	26	651	236/271/320
1145	GA19451	AGPL00000000	19F	USA	Georgia	2003			disease	bacteremia	blood										6	4	16	19	15	6	20	26	271	236/271/320
274	Taiwan19F-14	ATCC 700905; ERR026201; TW31	19F	Taiwan		1997			disease	meningitis	CSF	2	0.75	16	48	16	0.25		2		2	15	16	19	15	6	20	26	236	236/271/320
1120	GA04375	AFAX00000000	19F	USA	Georgia	1995			disease	bacteremia	blood										6	15	16	19	15	6	20	26	236	236/271/320
1188	3063-00	AGQG00000000	19F	USA	Tennessee	1999			disease	bacteremia	blood										6	15	16	19	15	6	86	26	652	236/271/320
8291	ST556	CP003357	19F	USA																	6	15	16	19	15	6	20	156	1392	236/271/320
1133	GA14798	AGPC00000000	19F	USA	Georgia	2000			disease	bacteremia	blood										6	4	16	19	15	6	20	189	3039	236/271/320
1164	GA47281	AGNZ00000000	19F	USA	Georgia	2006			disease	meningitis	CSF										6	4	16	19	15	6	20	189	3039	236/271/320
1068	SA58	19931; ERR163193	19F	South Africa		1986						0.125	0.06								2	2	8	111	5	17	1	6	7249	6830/7249
1037	SA37	56828; ERR163174; SA14	19F	South Africa		1987			disease	meningitis	CSF	0.12	0.03								2	12	62	9	10	3	20	6	5179	Singleton
122	19F/7		19F	Denmark		1952						0.016	0.016								2	18	5	13	1	27	1	6	7230	Singleton
2954	19F/10	ERR026174	19F	Denmark		1963						0.012	0.012								2	18	5	13	1	27	1	6	7230	Singleton
1137	GA16833	AGPF00000000	19F	USA	Georgia	2002			disease	pneumonia	blood										6	[181]	16	19	15	[6]	20	104	[new_gaps]	unk	aroE likely to be allele 181, but has a gap in position 345; spi likely to be allele 6 but has a gap in position 12; presumptive new ST
134	22A/3		22A	Denmark		1939						0.023	0.016								2	2	13	4	1	6	31	14	7181	74
2957	22A/2	3405/39(da); ERR025822	22A	Denmark		1939						0.023	0.016								2	2	13	4	1	6	31	14	7181	74
2958	22F/2	1772/40 (da)	22F	Denmark		1940						0.012	0.006								2	13	161	34	1	6	1	6	7219	Singleton
2959	23A/2	1196/45; ERR025821	23A	Denmark		1945						0.016	0.012								2	1	8	9	2	6	4	6	439	439
138	23B/2		23B	Denmark		1996						0.125	0.094								2	18	13	8	6	3	6	8	1349	338
2960	23B/1	1039/41 (da)	23B	Denmark		1941						0.016	0.012								2	1	5	4	4	15	1	8	7168	Singleton
250	USA12	ERR025261; PATH#678	23F	Poland	Warsaw	2001	3		carriage		nasopharynx			0.06		4	0.12	1	4	0.25	2	2	8	2	4	6	1	1	66	66
143	23F/6		23F	Denmark		1987						1	0.75								2	4	4	2	4	4	1	1	81	81
261	Spain23F-1	ATCC 700669; NC_011900; SP264	23F	Spain	Barcelona	1984			disease			1	1.5	0.25	64	16	0.19		2		2	4	4	2	4	4	1	1	81	81
967	USA24	89SA23F; ERR163141	23F	South Africa		1989						4	2	0.12	8	8		2			2	4	4	2	4	4	1	1	81	81
969	USA26	85PA23F; ERR163221	23F	USA		1985			disease		sputum	4	2	0.03	8	8		1			2	4	4	2	4	4	1	1	81	81
971	USA28	88FL23F; ERR163222	23F	USA		1988					nasopharynx	2	0.5	0.06	8	8		1			2	4	4	2	4	4	1	1	81	81
978	USA35	89NY23F; ERR163223	23F	USA		1989			disease		other	4	2	0.06	8	8		1			2	4	4	2	4	4	1	1	81	81
985	USA42	84PA23F; ERR163224	23F	USA		1984						4	2	0.06	8	8		1			2	4	4	2	4	4	1	1	81	81
990	USA47	85UT23F; ERR163225	23F	USA		1985			disease	meningitis	CSF	2	1	0.06	8	8		1			2	4	4	2	4	4	1	1	81	81
1090	SA80	22453; ERR163215	23F	South Africa		1989						0.5	0.25								2	4	4	2	4	4	1	1	81	81
1159	GA44378	AGOQ00000000	23F	USA	Georgia	2005			disease	pneumonia	blood										6	4	4	2	4	4	1	1	81	81
1192	NP170	AGOS00000000	23F	USA	Georgia				carriage												6	4	4	2	4	4	1	1	81	81
1210	SB33	ERS004767	23F	Vietnam	Ho Chi Minh City	1997	0		disease			1		128	32	8					6	4	4	2	4	4	1	1	81	81
1211	HK P1	ERS004773	23F	China	Hong Kong	2000			carriage			2		16	16						6	4	4	2	4	4	1	1	81	81
1212	SI M1	ERS004784	23F	Singapore		2000			carriage			4		1	8						6	4	4	2	4	4	1	1	81	81
1213	Kor 136	ERS004799	23F	Korea		1998			carriage			2		4							6	4	4	2	4	4	1	1	81	81
1214	412	ERS004814	23F	Croatia		2001			carriage												6	4	4	2	4	4	1	1	81	81
1216	2231	ERS004821	23F	USA	Maryland	1998	42		disease			4		2		16					6	4	4	2	4	4	1	1	81	81
1218	BS1	ERS004833	23F	Turkey		2005															6	4	4	2	4	4	1	1	81	81
1227	SA142(Croucher)	ERS005256	23F	South Africa		1990			carriage			2									6	4	4	2	4	4	1	1	81	81
1229	2859	ERS005273	23F	Germany		1992	3		disease			0.5			0.06	16					6	4	4	2	4	4	1	1	81	81
1230	8454	ERS005283	23F	Portugal		2002	72		disease			1			64	32					6	4	4	2	4	4	1	1	81	81
1231	23782	ERS005323	23F	Russia		2003						2			32	16					6	4	4	2	4	4	1	1	81	81
1232	23809	ERS005331	23F	Russia		2005	76		disease			4			32	16					6	4	4	2	4	4	1	1	81	81
1081	SA71	34581; ERR163206	23F	South Africa		1989						0.25	0.25								2	4	4	2	4	4	8	1	6215	81
1084	SA74	13897; ERR163209	23F	South Africa		1988						1	0.25								2	4	4	2	4	4	8	1	6215	81
1085	SA75	13619; ERR163210	23F	South Africa		1987						0.5	0.25								2	4	4	2	4	4	8	1	6215	81
1087	SA77	26940; ERR163212	23F	South Africa		1987						1	0.5								2	4	4	2	4	4	8	1	6215	81
1091	SA81	23099; ERR163216	23F	South Africa		1989						0.5	0.25								2	4	4	2	4	4	8	1	6215	81
1228	SA151(Croucher)	ERS005268	23F	South Africa		1989	0		carriage			2									6	4	4	2	4	4	8	1	6215	81
1225	SA61(Croucher)	ERS005228	23F	South Africa		2005	9		disease			1		256	16	16					6	4	4	2	15	4	1	1	2395	81
1226	SA78(Croucher)	ERS005236	23F	South Africa		2006	36		disease			1		4	24	8					6	4	4	2	174	4	1	1	6218	81
1219	G104	ERS004835	23F	Turkey		2005															6	4	4	2	175	4	1	1	6219	81
1221	SA4(Croucher)	ERS005189	23F	South Africa		2001	1		carriage			1		64	8	32					6	4	4	2	4	4	1	437	6216	81
1222	SA7(Croucher)	ERS005192	23F	South Africa		2002	1		carriage			1			12	12					6	4	4	2	4	4	1	437	6216	81
1223	SA17(Croucher)	ERS005201	23F	South Africa		2003	7		disease			1		256	4	8					6	4	4	2	4	4	1	437	6216	81
1224	SA27(Croucher)	ERS005209	23F	South Africa		2003	1		disease			1		256	12	16					6	4	4	2	4	4	1	437	6216	81
1235	SA5(Croucher)	ERS005193	23F	South Africa		2001	1					0.5		12	64	4					6	4	4	2	4	4	398	437	6217	81
275	Taiwan23F-15	ATCC 700906; ERR025272; TW17	23F	Taiwan		1997			disease	bacteremia	blood	0.75	0.75	256	48	4	256		0.25		2	15	29	4	21	30	1	14	242	242
1138	GA17227	AGPG00000000	23F	USA	Georgia	2000			disease	pneumonia	blood										6	15	29	4	21	30	1	14	242	242
1148	GA41301	AFGD00000000	23F	USA	Georgia	2004			disease	meningitis	CSF										6	15	29	4	21	30	1	14	242	242
966	USA23	89FL23F; ERR163228	23F	USA		1989			disease		sputum	2	2	0.03	2	4		1			2	1	8	1	2	6	4	6	33	439
264	Tennessee23F-4	ATCC 51916; CS111; ERR025255	23F	USA	Tennessee	1991	1.08	female	disease	meningitis	CSF	0.125	32	32	0.25	3	0.125		2		2	1	8	6	2	6	4	6	37	439
991	USA48	91GA23F; ERR163229	23F	USA		1991			disease		other	1	8	0.06	2	4		1			2	1	8	6	2	6	4	6	37	439
1106	SP23-BS72	ABAG00000000	23F	USA	Pennsylvania				disease		nasopharynx										2	1	8	6	2	6	4	6	37	439
1191	NP070	AGOH00000000	23F	USA	Georgia				carriage												6	1	8	6	2	6	4	6	37	439
2962	23F/5	ERR026718	23F	Germany		1979						0.012	0.012								2	1	8	9	2	6	4	6	439	439
970	USA27	85NY23F; ERR163230	23F	USA		1985						0.03	0.06	0.06	2	4		1			2	1	5	9	2	6	4	14	1906	439
2963	23F/10	Dr. Melchior; ERR026194	23F	Denmark		1996						0.023	0.008								2	16	8	9	1	6	4	72	515	439
139	23F/2		23F	Denmark		1940						0.016	0.012								2	1	5	69	1	6	1	14	7170	1010
140	23F/3		23F	Denmark		1944						0.012	0.016								2	1	5	69	1	6	1	14	7170	1010
1233	BM4200	ERS005337	23F	France		1978															6	1	5	29	10	6	79	18	1010	1010
2961	23F/4	ERR026191	23F	Australia		1967						0.125	0.094								2	2	22	2	4	308	1	1	7184	Singleton
974	USA31	83MI23F; ERR163232	23F	USA		1983						1	2	32	8	8		1			2	61	53	122	16	6	38	14	7256	Singleton
2964	24A/2	2748/40 (da)	24A	Denmark		1940						0.012	0.008								2	2	9	9	1	6	17	9	5980	Singleton
2965	24B/2	2236/42 (da)	24B	Denmark		1942						0.016	0.012								2	13	5	40	134	1	1	18	7215	Singleton
148	24F/3		24F	Denmark		1943						0.023	0.012								2	2	8	2	1	17	1	1	7179	263/7179
2966	24F/2	24F L (am)	24F	USA		1952						0.016	0.008								2	1	8	4	16	307	20	9	7174	Singleton
150	25A/2		25A	Netherlands		1986						0.023	0.016								2	142	10	4	5	17	33	277	5407	5407
2967	25A/1	"tp 25/38, sp 65/81"	25A	Singapore		1981						0.023	0.012								2	10	5	87	18	10	49	6	7209	Singleton
152	25F/3		25F	Denmark		1962						0.016	0.012								2	5	15	4	1	6	1	6	105	5604
2968	25F/4	601/62 (da)	25F	Denmark		1962						0.016	0.012								2	5	15	4	1	6	1	6	105	5604
151	25F/2		25F	USA		1951						0.023	0.012								2	1	15	87	134	10	1	6	5981	Singleton
2970	28F/2	34372 (am)	28A	USA		1957						0.008	0.006								2	18	5	4	1	6	77	14	7227	2661/7227
2972	32F/2	nr. 34375 (am)	32F	USA		1952						0.016	0.012								2	1	2	4	62	6	1	18	7164	Singleton
164	33A/3		33A	Denmark		1939						0.012	0.016								2	2	5	29	18	42	3	18	1012	62
2973	33A/2	Biehl (am)	33A	USA		1946						0.016	0.008								2	2	5	29	18	42	3	18	1012	62
1149	GA41317	AFGT00000000	33A/F	USA	Georgia	2004			disease	meningitis	blood										6	5	12	29	16	9	39	1	2705	100
2974	33B/2	E294 (da)	33B	Denmark		1962						0.016	0.006								2	16	5	166	1	13	14	18	2864	Singleton
168	33D/3		33D	India		1979						0.012	0.016								2	2	8	4	10	17	1	9	2863	Singleton
2975	33D/2	CSF/79	33D	India		1979						0.023	0.016								2	2	8	4	10	17	1	9	2863	Singleton
2976	33F/2	3084/37 (da)	33F	Denmark		1937						0.012	0.008								2	5	35	29	12	9	45	18	7192	100
1132	GA13856	AGPB00000000	33F	USA	Georgia	1999			disease	bacteremia	blood										6	5	35	40	12	9	39	18	636	100
2978	35A/3	1936/39 (da)	35A	Denmark		1939						0.016	0.012								2	326	13	2	16	43	1	79	7242	Singleton
177	35B/4		35B	Denmark		1971						0.012	0.008								2	8	13	4	8	6	22	34	198	198
2979	35B/2	4356/39 (da)	35B	Denmark		1939						0.016	0.012								2	18	12	1	1	14	77	14	7234	Singleton
2981	35C/3	7765/43 (da); ERR025823	35C	Denmark		1943						0.023	0.012								2	7	2	1	1	10	1	45	5989	113
2980	35C/2	ERR026192	35C	Denmark		1941						0.012	0.012								2	7	2	9	1	10	1	45	7196	113
2982	35F/2	361/39(da)	35F	Denmark		1939						0.016	0.008								2	1	2	4	62	6	1	18	7164	Singleton
2988	41A/2	6803 (ge)	41A	Germany		1972						0.016	0.016								2	226	5	1	1	10	28	120	7238	Singleton
196	41A/3		41A	Germany		1972						0.012	0.012								2	226	5	1	1	10	28	120	7238	Singleton
2989	41F/2	8211/40 (da)	41F	Denmark		1940						0.012	0.012								2	13	2	69	1	9	1	14	7213	Singleton
2995	47A/1	L351	47A	unknown		1977						0.012	0.008								2	15	8	8	5	15	1	31	7220	235
2996	47F/1	Eddy nr. 52 (am)	47F	USA		1977						0.016	0.012								2	13	280	53	17	14	1	31	5991	5988/5991
2892	6A/2	34351= Rodriques	6A	USA		1952						0.016	0.012								2	5	7	4	5	10	1	27	7188	460
1108	SP6-BS73	ABAA00000000	6A	USA	Pennsylvania				disease		nasopharynx										2	5	7	4	10	10	1	27	460	460
1069	SA59	3630; ERR163194	6A	South Africa	Gauteng	1985			disease	bacteremia	blood	0.25	0.06								2	6	62	1	30	88	8	6	7251	1094
1003	SA11	60292; ERR163152	6A	South Africa		1978			carriage		nasopharynx	4	2		16	2	16	1			2	6	62	5	30	88	8	6	1094	1094
1004	SA12	994; ERR163153	6A	South Africa		1978			carriage		nasopharynx	4	2		16	2	0.06	1			2	6	62	5	30	88	8	6	1094	1094
1005	SA13	60293; ERR163154	6A	South Africa		1978			carriage		nasopharynx	2	2		16	2	16	1			2	6	62	5	30	88	8	6	1094	1094
1006	SA14	62272; ERR163155	6A	South Africa		1978			carriage		nasopharynx	4	2		16	2	16	1			2	6	62	5	30	88	8	6	1094	1094
1007	SA15	532; ERR163156	6A	South Africa		1978			carriage		nasopharynx	2	1		0.5	2	0.06	1			2	6	62	5	30	88	8	6	1094	1094
1008	SA16	61155; ERR163157	6A	South Africa		1978			carriage		nasopharynx	4	2		16	2	16	1			2	6	62	5	30	88	8	6	1094	1094
1009	SA17	13811; ERR163158	6A	South Africa		1978			carriage		nasopharynx	4	1		0.5	2	0.06	1			2	6	62	5	30	88	8	6	1094	1094
1010	SA18	223 (6A); ERR163159	6A	South Africa		1978			carriage		nasopharynx	2	1		0.5	2	0.06	1			2	6	62	5	30	88	8	6	1094	1094
1011	SA19	61153; ERR163160	6A	South Africa		1978			carriage		nasopharynx	4	2		16	2	16	1			2	6	62	5	30	88	8	6	1094	1094
1012	SA20	61154; ERR163161	6A	South Africa		1978			carriage		nasopharynx	4	2		16	2	16	1			2	6	62	5	30	88	8	6	1094	1094
1031	SA31	2039; ERR163169; SA8	6A	South Africa		1978			disease	meningitis	CSF	2	1.5								2	6	62	5	30	88	8	6	1094	1094
1032	SA32	10760; ERR163170; SA9	6A	South Africa		1978			disease	meningitis	CSF	4	0.75								2	6	62	5	30	88	8	6	1094	1094
1038	SA38	60785; ERR163175; SA18	6A	South Africa		1987			disease	meningitis	CSF	16	0.75								2	6	62	5	30	88	8	6	1094	1094
1044	SA44	39062; ERR163181; SA24	6A	South Africa					disease			2	2								2	6	62	5	30	88	8	6	1094	1094
1045	SA45	60292; ERR163182; SA25	6A	South Africa					disease			4	5								2	6	62	5	30	88	8	6	1094	1094
1082	SA72	34139; ERR163207	6A	South Africa		1988						1	0.25								2	6	62	5	30	88	8	6	1094	1094
1013	SA21	135; ERR163162	6A	South Africa		1978			carriage		nasopharynx	4	1		16	2	0.06	1			2	6	62	5	30	88	149	6	1607	1094
1078	SA68	03904; ERR163203	6A	South Africa		1985						0.5	0.25								2	228	62	5	30	88	8	6	7257	1094
306	CDC1873-00	1873-00; ABFS00000000	6A	USA	New York	1999	1		disease	bacteremia	blood	4	1	4		4	0.06		4	0.25	2	6	11	1	1	15	72	77	376	2090
1140	GA17328	AGPH00000000	6A	USA	Georgia	2000			disease		blood										6	6	11	1	1	15	72	77	376	2090
1151	GA41437	AGPN00000000	6A	USA	Georgia	2004			disease	pneumonia	blood										6	6	11	1	1	15	72	77	376	2090
1193	NP127	AGQC00000000	6A	USA	Georgia				carriage												6	6	11	1	1	15	72	77	376	2090
1144	GA19077	AGPK00000000	6A	USA	Georgia	2002			disease	pneumonia	blood										6	6	11	1	67	15	72	152	1296	2090
1142	GA17971	AGPJ00000000	6A	USA	Georgia	2001			disease	bacteremia	blood										6	2	5	90	61	17	130	6	1175	Singleton
216	ICE11	ERR025270	6A	Iceland		1998			disease	bacteremia	blood										2	2	13	9	1	6	19	14	490	490
1093	SA83	46518; ERR163218	6B	South Africa	Gauteng	1989			disease	bacteremia	blood	0.047	0.023								2	2	5	1	11	16	3	14	53	62
2893	6B/3	2616/39	6B	Denmark		1939						0.008	0.006								2	7	8	9	1	17	3	20	7199	Singleton
262	Spain6B-2	ATCC 700670; ERR025264; GM17	6Bii (6E)	Spain	Madrid	1988			disease	other	pus	0.5	0.75	0.19	48	16	0.19		2		2	5	6	1	2	6	3	4	90	90
313	670	670-6B; CP002176	6Bii (6E)	Spain		1988			disease												2	5	6	1	2	6	3	4	90	90
982	USA39	90MO6B; ERR163226	6Bii (6E)	USA		1990			disease	bacteremia	blood	2	2	0.06	8	8		0.5			2	5	6	1	2	6	3	4	90	90
282	Greece6B-22	ATCC BAA-658; ERR025275; GR890	6Bii (6E)	Greece	Patras	1996			carriage		nasopharynx	0.023	0.047	256	96	16	256		0.25		2	5	6	1	2	6	1	14	273	273
272	Finland6B-12	43362 Fi10; ATCC 700903; ERR025271	6Bii (6E)	Finland		1987			disease			4	0.75	256	64	8	256		6		2	5	6	1	2	6	1	28	238	273
976	USA33	81CO6B; ERR163227	6Bii (6E)	USA		1981			disease	meningitis	CSF	1	0.25	0.06	8	8		1			2	5	6	1	2	6	1	28	238	273
268	S.Africa6B-8	50803; ATCC 700675; ERR163138	6Bii (6E)	South Africa		1990			disease	bacteremia	blood	0.19	0.125	0.19	0.5	2	0.19		1.5		2	7	22	1	2	5	1	14	185	385
1061	SA51	46878; ERR163186	6Bii (6E)	South Africa	Gauteng	1989			disease	meningitis	CSF	0.125	0.03								2	7	22	1	2	5	1	14	185	385
1067	SA57	108551; ERR163192	6Bii (6E)	South Africa		1984						0.125	0.06								2	7	22	1	2	5	1	14	185	385
1076	SA66	6428; ERR163201	6Bii (6E)	South Africa	Gauteng	1985	3		disease	bacteremia	blood	0.125	0.03								2	7	22	1	2	5	1	14	185	385
277	Maryland6B-17	4752-98; ATCC BAA-342; ERR025273	6Bii (6E)	USA	Maryland	1997			disease			1.5	1	24	0.75	3	0.19		2		2	7	6	9	2	6	1	67	384	385
1041	SA41	215; ERR163178; SA21	6Bii (6E)	South Africa					disease			0.5	0.12								2	6	62	5	30	88	8	6	1094	1094
1066	SA56	6415; ERR163191	6Bii (6E)	South Africa	Gauteng	1984	0.02		disease	meningitis	CSF	2	1								2	6	62	5	30	88	8	6	1094	1094
1072	SA62	28649; ERR163197	6Bii (6E)	South Africa		1985						1	0.5								2	6	62	5	30	88	8	6	1094	1094
1062	SA52	13979; ERR163187	6Bii (6E)	South Africa		1984	48		disease	pneumonia	sputum	0.25	0.125								2	2	62	1	25	6	20	5	2421	2421
1064	SA54	136664; ERR163189	6Bii (6E)	South Africa		1983						0.125	0.125								2	2	5	1	2	292	220	27	7084	7084
1077	SA67	34023; ERR163202	6Bii (6E)	South Africa		1985						0.125	0.03								2	2	62	1	2	6	14	5	7250	Singleton
1125	GA11304	AGOU00000000	6Bii (6E)	USA	Georgia	1999			disease	pneumonia	blood										6	5	6	1	2	6	3	4	90	90
1136	GA16531	AGOE00000000	6Bii (6E)	USA	Georgia	2001			disease	bacteremia	blood										6	7	6	1	2	6	15	14	146	146
1152	GA41538	AGOL00000000	6Bii (6E)	USA	Georgia	2004			disease	pneumonia	blood										6	7	6	9	2	6	1	67	384	385
1135	GA16242	AGPE00000000	6Bii (6E)	USA	Georgia	2001			disease	bacteremia	blood										6	7	6	1	17	6	1	104	1536	1536
1190	NP112	AGQF00000000	6Bii (6E)	USA	Georgia				carriage												6	7	6	1	17	6	1	104	1536	1536
1201	GA17545	AFGA00000000	6Bii (6E)	USA	Georgia	2000			disease	meningitis	CSF										6	7	388	1	17	6	1	104	9057	1536
1163	GA47033	AGOA00000000	6C	USA	Georgia	2005			disease	bacteremia	blood										6	1	13	9	12	94	4	20	4150	1379
1177	GA52306	AGPZ00000000	6C	USA	Georgia	2007			disease	bacteremia	blood										6	5	13	9	12	94	28	20	3676	1379
1205	BR1064	AFBZ00000000	6C	USA	Massachussetts	2006					nasopharynx										6	1	5	7	12	17	158	14	1692	395
1206	ND6012	AFCA00000000	6C	USA	Massachussetts	2006					nasopharynx										6	1	5	7	12	17	158	14	1692	395
260	USA22	3140-06; ERR028719	6C	USA	Tennessee	2005	88	male	disease	bacteremia	blood	0.5	0.5	0.06	2	2	0.06	1		0.5	2	2	13	9	1	6	19	14	490	490
1204	07AR0125	AFBY00000000	6C	USA	Massachussetts	2006			disease	meningitis	blood										6	1	13	9	12	94	28	20	1292	1379
1203	PT8114	AFCB00000000	6C	USA	Massachussetts	2006					nasopharynx										6	10	13	1	43	98	1	20	1390	1390
2894	7A/2	2040/37; ERR025824	7A	Denmark		1937						0.008	0.012								2	8	9	2	1	6	1	17	191	191
28	7A/3		7A	USA		1968						0.032	0.016								2	5	5	27	1	10	1	70	5994	Singleton
2895	7B/2	ERR025825; Johnson	7B	USA		1952						0.023	0.023								2	2	13	2	4	17	1	1	7180	66
30	7B/3		7B	France		1996						0.5	0.19								2	12	19	2	17	6	22	14	230	230
2896	7C/3	Sutcliff	7C	USA		1971						0.016	0.016								2	1	8	4	1	9	3	8	7171	15
31	7C/2		7C	Denmark		1939						0.012	0.012								2	1	8	4	1	9	3	18	7175	15
34	7F/3	ERR026176	7F	Denmark		1962						0.016	0.012								2	8	9	2	1	6	1	17	191	191
217	ICE22	ERR028709	7F	Iceland		1993			disease	bacteremia	blood										2	8	9	2	1	6	1	17	191	191
254	USA16	ERR028717; PATH#224	7F	Brazil	Porto Alegre	2003			disease	bacteremia	blood										2	8	9	2	1	6	1	17	191	191
299	Netherlands7F-39	ATCC BAA-1665; ERR025268; M248-7F	7F	Netherlands		1984			disease	meningitis	CSF	0.012	0.016	0.19	0.5	3	0.19		0.094		2	8	9	2	1	6	1	17	191	191
305	CDC1087-00	1087-00; ABFT00000000	7F	USA	Maryland	1999	48		disease	meningitis	CSF					4	0.12	1	0.25	0.5	2	8	9	2	1	6	1	17	191	191
1165	GA47283	AGPR00000000	7F	USA	Georgia	2006			disease	pneumonia	blood										6	8	9	2	1	6	1	17	191	191
2899	7F/5	554/62	7F	Denmark		1962						0.012	0.012								2	8	9	2	1	6	1	17	191	191
2898	7F/4	ERR026177	7F	United Kingdom		1986						0.023	0.012								2	8	335	2	1	6	1	17	7208	191
218	ICE23	ERR026202	7F	Iceland		1993			disease	bacteremia	blood										2	10	20	14	1	6	1	29	218	218
258	USA20	ERR025263; PATH#129	7F	S.Africa		1999			disease	bacteremia	blood					4	0.06	1	0.25	0.5	2	10	20	14	1	6	1	29	218	218
37	7F/6		7F	Sweden		1996						0.023	0.012								2	10	20	14	1	6	274	29	7210	218
2897	7F/2	ERR026172	7F	USA		1952						0.023	0.012								2	10	20	14	1	6	274	29	7210	218
1179	GA47439	AGPV00000000	7F	USA	Georgia	2006			disease	pneumonia	blood										6	10	20	8	10	6	1	29	1176	218
2901	9A/1	ERR025826; Wilder	9A	USA		1962						0.012	0.006								2	7	11	10	1	6	1	14	312	156/162
2902	9L/2	ERR026178	9L	USA		1952						0.023	0.012								2	7	16	1	8	14	11	14	5979	124
44	9L/3		9L	Denmark		1941						0.023	0.012								2	7	334	8	8	6	28	14	7204	292
2903	9L/4	T9233/128/68	9L	Denmark		1968						0.012	0.016								2	7	16	8	8	6	49	14	7240	2174
246	USA8	0680-02; ERR025258	9N	USA	Maryland	2001	52	female	disease	bacteremia	blood	0.03	0.06	0.06	2	4	0.06	1		0.5	2	2	8	2	4	6	492	1	8119	66
49	9N/5		9N	Denmark		1962						0.012	0.016								2	2	13	2	4	6	1	1	71	66
2905	9N/4	533/62	9N	Denmark		1962						0.023	0.023								2	2	13	2	4	6	1	1	71	66
2906	9N/6	ERR026180	9N	Denmark		1960						0.016	0.012								2	2	13	2	4	6	1	1	71	66
2904	9N/2	ERR026179	9N	USA		1952						0.023	0.023								2	8	5	7	12	6	16	6	7205	3983
47	9N/3		9N	Denmark		1938						0.023	0.023								2	8	5	7	12	15	16	6	3983	3983
2907	9V/4	980/68; ERR025827	9V	Denmark		1968						0.008	0.012								2	7	2	40	1	10	1	45	123	113
263	Spain9V-3	ABGE00000000; ATCC 700671; ERR025265; TL7/1993	9V	France	Toulouse	1993			disease			1.5	0.75	0.125	0.5	3	0.19		1.5		2	7	11	10	1	6	8	1	156	156/162
1123	GA08780	AGQJ00000000	9V	USA	Georgia	1997			disease	bacteremia	blood										6	7	11	10	1	6	8	1	156	156/162
1141	GA17570	AFGB00000000	9V	USA	Georgia	2001			disease	pneumonia	blood										6	7	11	10	1	6	8	1	156	156/162
2908	9V/5	ERR026181	9V	Denmark		1991						0.016	0.012								2	7	11	10	1	6	8	14	162	156/162
2909	9V/6	ERR026182	9V	Denmark		1994						0.016	0.012								2	7	11	10	1	6	8	14	162	156/162
1095	BS397	ABWC00000000	NT	USA	Pennsylvania	2000			disease		nasopharynx										2	1	5	4	5	5	27	8	13	15
1097	BS457	ABWB00000000	NT	USA	Pennsylvania	2000			disease		nasopharynx										2	1	5	4	5	5	27	8	13	15
1096	BS455	ADHN00000000	NT	USA	Pennsylvania	1999			disease		nasopharynx										2	1	5	4	5	5	3	101	2011	15
312	R6	AE007317	NT			1964															2	7	5	1	1	10	7	15	595	128/595
