# Supplementary material for: Pneumococcal prophages are diverse, but not without structure or history
Source: Sci Rep. 2017 Feb 20;7:42976. doi: 10.1038/srep42976 (PMC5317160; doi:10.1038/srep42976)
Supplement: Supplementary Table S2 [file srep42976-s3.xls]

## Sheet: title page
Supplementary Information:
Pneumococcal prophages are diverse, but not without structure or history
Angela B Brueggemann, Caroline L Harrold, Reza Rezaei Javan, Andries J van Tonder, Angus J McDonnell and Ben A Edwards
Nuffield Department of Medicine, University of Oxford, United Kingdom
Corresponding author: Angela B Brueggemann (angela.brueggemann@ndm.ox.ac.uk)

## Sheet: full and putatively full length
BIGSsb id	phage name	GenBank accession	phage description	phage_best_match	total length (bp)	pneumococcal genome	serotype	country	region	year	age_yrs	gender	carriage_or_disease	disease_diagnosis	clonal_complex
2	IPPX2	--	putatively full-length	IPP32	31949	SA5	19A	South Africa		1978			carriage		41/1605
3	IPPX3	--	putatively full-length	IPPX3	33974	SA56	6Bii (6E)	South Africa	Gauteng	1984	0.02		disease	meningitis	1094
4	IPPX4	--	putatively full-length	IPPX4	27701	SA56	6Bii (6E)	South Africa	Gauteng	1984	0.02		disease	meningitis	1094
9	IPPX9	--	putatively full-length	IPPX9	33179	SA44	6A	South Africa		unknown			disease		1094
10	IPPX10	--	putatively full-length	IPPX4	26750	SA44	6A	South Africa		unknown			disease		1094
12	IPPX12	--	putatively full-length	IPPX12	35048	SA59	6A	South Africa	Gauteng	1985			disease	bacteremia	1094
13	IPP5	KY065449	full-length (novel)	--	33495	SA48	19A	South Africa		1979	0.2		disease	bacteremia	68/1656
14	IPPX13	--	putatively full-length	IPP47	31729	SA48	19A	South Africa		1979	0.2		disease	bacteremia	68/1656
15	IPPX14	--	putatively full-length	IPPX14	34185	SA66	6Bii (6E)	South Africa	Gauteng	1985	3		disease	bacteremia	385
17	IPPX16	--	putatively full-length	IPPX16	28536	SA66	6Bii (6E)	South Africa	Gauteng	1985	3		disease	bacteremia	385
18	IPP37	KY065477	full-length (novel)	--	39249	USA22	6C	USA	Tennessee	2005	88	male	disease	bacteremia	490
19	IPPX17	--	putatively full-length	SPN_18	30351	USA22	6C	USA	Tennessee	2005	88	male	disease	bacteremia	490
21	IPP8	--	full-length (novel)	--	40068	GA16121	19F	USA	Georgia	2000			disease	pneumonia	236/271/320
23	IPP9	KY065451	full-length (novel)	--	41185	Finland6B-12	6Bii (6E)	Finland		1987			disease		273
26	IPP10	KY065452	full-length (novel)	--	40648	17F/1	17F	USA		1952					574
28	IPP11	KY065453	full-length (novel)	--	37518	9N/2	9N	USA		1952					3983
29	IPP12	KY065454	full-length (novel)	--	34428	1/2	1	USA		1965					615
31	IPPX24	--	putatively full-length	IPPX24	35782	JJA	14	Brazil	Salvador	1995			disease	meningitis	66
32	IPP14	KY065455	full-length (novel)	--	37252	SA42	19F	South Africa		unknown			disease		236/271/320
36	IPP15	KY065456	full-length (novel)	--	38083	10B/2	10B	Denmark		1982					Singleton
40	IPP16	KY065457	full-length (novel)	--	34329	48/2	48	Denmark		1962					7232
41	IPP17	KY065458	full-length (novel)	--	34864	23F/5	23F	Germany		1979					439
44	IPP18	KY065459	full-length (novel)	--	34235	9L/3	9L	Denmark		1941					292
46	IPP19	KY065460	full-length (novel)	--	33895	Sp07-2838	3	Bolivia		2007			carriage		180
47	IPP20	KY065461	full-length (novel)	--	37441	11F/2	11F	Denmark		1952					5995/7212
50	IPP21	KY065462	full-length (novel)	--	37192	33B/2	33B	Denmark		1962					Singleton
51	IPP22	KY065463	full-length (novel)	--	36344	33D/2	33D	India		1979					Singleton
54	IPP23	KY065464	full-length (novel)	--	33903	20/4	20	Denmark		1962					3122/5977
55	IPP24	KY065465	full-length (novel)	--	34638	16A/1	16A	USA		1985					Singleton
56	IPP25	KY065466	full-length (novel)	--	33895	16A/1	16A	USA		1985					Singleton
57	IPP26	KY065467	full-length (novel)	--	34001	43/3	43	Denmark		1948					Singleton
59	IPP27	KY065468	full-length (novel)	--	32649	35B/2	35B	Denmark		1939					Singleton
61	IPP28	KY065469	full-length (novel)	--	33045	GA41317	33A/F	USA	Georgia	2004			disease	meningitis	100
62	IPP29	KY065470	full-length (novel)	--	33953	14/9	14	Denmark		1982					124
64	IPP30	KY065471	full-length (novel)	--	36844	34/5	34	Denmark		1974					1041/7441
66	IPP31	KY065472	full-length (novel)	--	39828	9V/4	9V	Denmark		1968					113
69	IPP32	KY065473	full-length (novel)	--	41421	SA39	19A	South Africa		1987			disease	meningitis	41/1605
71	IPP50	--	full-length (novel)	--	39786	19F/10	19F	Denmark		1963					Singleton
72	IPP34	KY065474	full-length (novel)	--	38867	18C/2	18C	Denmark		1939					113
73	IPPX45	--	putatively full-length	IPPX45	26182	18C/2	18C	Denmark		1939					113
74	IPP35	KY065475	full-length (novel)	--	40164	GA13637	18C	USA	Georgia	1999			disease	bacteremia	113
75	IPP36	KY065476	full-length (novel)	--	40781	22F/2	22F	Denmark		1940					Singleton
76	IPP39	KY065479	full-length (novel)	--	37761	GA41277	19A	USA	Georgia	2004			disease	pneumonia	199
77	IPPX46	--	putatively full-length	3059-06	34885	GA41277	19A	USA	Georgia	2004			disease	pneumonia	199
79	IPP41	KY065481	full-length (novel)	--	34915	23F/10	23F	Denmark		1996					439
81	IPP42	KY065482	full-length (novel)	--	35061	AP200	11A	Italy		2003			disease	meningitis	62
82	IPP43	KY065483	full-length (novel)	--	33032	44/3	44	Germany		1956					Singleton
83	IPP44	KY065484	full-length (novel)	--	30572	USA11	14	Brazil		2007			disease	meningitis	66
85	IPP45	KY065485	full-length (novel)	--	37387	670	6Bii (6E)	Spain		1988			disease		90
86	IPP46	KY065486	full-length (novel)	--	40232	670	6Bii (6E)	Spain		1988			disease		90
88	IPPX587	--	putatively full-length	IPPX587	32074	SA10	19A	South Africa		1977			disease	bacteremia	68/1656
89	IPPX51	--	putatively full-length	IPP32	34000	SA10	19A	South Africa		1977			disease	bacteremia	68/1656
90	IPP48	KY065487	full-length (novel)	--	37848	ST556	19F	USA		unknown					236/271/320
93	SPN_1873	--	full-length	--	34449	GA47751	19A	USA	Georgia	2006			disease	pneumonia	2090
95	IPP50	KY065488	full-length (novel)	--	40284	12F/3	12F	Denmark		1961					5902
96	IPPX55	--	putatively full-length	IPPX55	28986	12F/3	12F	Denmark		1961					5902
97	IPP51	KY065489	full-length (novel)	--	32793	GA41437	6A	USA	Georgia	2004			disease	pneumonia	2090
99	IPP52	KY065490	full-length (novel)	--	36805	34/3	34	Malaysia		1968					Singleton
100	IPPX57	--	putatively full-length	IPPX57	31493	34/3	34	Malaysia		1968					Singleton
102	IPP53	KY065491	full-length (novel)	--	37235	GA41538	6Bii (6E)	USA	Georgia	2004			disease	pneumonia	385
103	IPP54	--	full-length (novel)	--	38900	32F/2	32F	USA		1952					Singleton
106	IPP55	KY065493	full-length (novel)	--	37847	47A/1	47A	?		1977					235
107	IPPX61	--	putatively full-length	IPPX61	27197	47A/1	47A	?		1977					235
108	SPN_1873	--	full-length	--	33600	GA41410	19A	USA	Georgia	2004			disease	pneumonia	2090
111	IPP57	--	full-length (novel)	--	33084	Sp02-1198	3	United Kingdom		2002			disease	bacteremia	180
112	IPP58	KY065495	full-length (novel)	--	32027	GA07228	3	USA	Georgia	1997			disease	bacteremia	180
113	IPP58	--	full-length (novel)	--	31798	Sp03-4156	3	Netherlands		2003			carriage		180
114	IPP60	KY065496	full-length (novel)	--	41977	6A/2	6A	USA		1952					460
117	IPPX66	--	putatively full-length	IPPX66	32603	6A/2	6A	USA		1952					460
118	IPP61	KY065497	full-length	--	59870	18C/3	18C	Denmark		1968					113
119	IPP62	KY065498	full-length (novel)	--	39369	48/6	48	Denmark		1957					7232
121	IPP63	KY065499	full-length (novel)	--	34280	A45	3	United Kingdom		unknown			disease		Singleton
123	IPPX69	--	putatively full-length	IPPX69	37458	A45	3	United Kingdom		unknown			disease		Singleton
125	IPP64	KY065500	full-length (novel)	--	39689	24F/2	24F	USA		1952					Singleton
127	IPP65	KY065501	full-length (novel)	--	39046	24B/2	24B	Denmark		1942					Singleton
128	IPP66	KY065502	full-length (novel)	--	37969	6B/3	6B	Denmark		1939					Singleton
129	IPPX590	--	putatively full-length	IPPX590	28632	6B/3	6B	Denmark		1939					Singleton
130	IPP67	--	full-length (novel)	--	33607	BS397	NT	USA	Pennsylvania	2000			disease		15
131	IPP68	KY065504	full-length (novel)	--	36203	70585	5	Bangladesh		unknown			disease		289
132	IPP69	KY065505	full-length (novel)	--	40787	SA53	11A	South Africa	KwaZulu	1983			disease	bacteremia	1010
136	IPPX75	--	putatively full-length	IPP32	33663	SA3	19A	South Africa		1978			carriage		41/1605
138	IPPX77	--	putatively full-length	IPPX77	25825	23782	23F	Russia		2003					81
139	IPP10	--	full-length (novel)	--	40648	2/2	2	USA		1956					574
140	IPPX78	--	putatively full-length	IPPX78	26444	8/2	8	USA		1952					62
144	IPPX82	--	putatively full-length	IPPX78	26450	8/3	8	Denmark		1962					62
146	IPPX84	--	putatively full-length	IPPX61	26944	20/3	20	Denmark		1937					235
151	IPPX89	--	putatively full-length	IPPX89	32786	14/7	14	Denmark		1992					124
152	IPPX90	--	putatively full-length	3059-06	27520	14/7	14	Denmark		1992					124
153	IPPX91	--	putatively full-length	IPPX91	31922	14/8	14	Denmark		1976					343
155	IPPX93	--	putatively full-length	IPPX93	25338	14/8	14	Denmark		1976					343
157	IPP43	--	full-length (novel)	--	33032	10A/1	10A	Denmark		1938					460
160	IPPX97	--	putatively full-length	IPPX97	25865	11A/2	11A	Denmark		1939					Singleton
163	IPPX100	--	putatively full-length	IPPX100	25985	12A/10	12A	Denmark		1966					3122/5977
187	IPPX124	--	putatively full-length	IPPX100	25943	12A/7	12A	Denmark		1966					3122/5977
190	IPPX127	--	putatively full-length	IPPX100	25952	12A/8	12A	Denmark		1965					3122/5977
195	IPPX132	--	putatively full-length	IPPX132	36908	12F/6	12F	Denmark		1996					218
197	IPPX134	--	putatively full-length	IPPX134	32958	15B/3	15B	Denmark		1996					2591
199	IPPX136	--	putatively full-length	IPPX136	25083	16F/2	16F	USA		1952					659
200	IPPX137	--	putatively full-length	IPPX137	30197	17F/2	17F	Denmark		1939					113
202	IPPX139	--	putatively full-length	IPPX139	29497	17F/3	17F	Denmark		1962					392
204	IPPX141	--	putatively full-length	IPPX141	27958	17F/4	17F	Denmark		1962					392
205	IPPX142	--	putatively full-length	IPPX142	31077	18B/2	18B	Denmark		1941					113
208	IPPX145	--	putatively full-length	IPPX145	35440	18C/1	18C	Denmark		1940					113
209	IPPX146	--	putatively full-length	IPPX45	26182	18C/1	18C	Denmark		1940					113
210	IPPX147	--	putatively full-length	IPPX147	29739	19A/3	19A	Denmark		1952					Singleton
211	IPPX148	--	putatively full-length	IPPX148	29739	19A/5	19A	Denmark		1968					Singleton
215	IPPX152	--	putatively full-length	IPPX152	30743	19F/3	19F	Denmark		1961					395
216	IPPX153	--	putatively full-length	IPPX153	27167	19F/3	19F	Denmark		1961					395
217	IPPX154	--	putatively full-length	IPPX154	28986	19F/3	19F	Denmark		1961					395
224	IPPX161	--	putatively full-length	IPP33 and IPP50	32410	19F/7	19F	Denmark		1952					Singleton
225	IPPX162	--	putatively full-length	IPP33 and IPP50	33327	19F/8	19F	Denmark		1952					5902
226	IPPX163	--	putatively full-length	IPPX163	28986	19F/8	19F	Denmark		1952					5902
228	IPPX165	--	putatively full-length	IPPX165	30316	23F/2	23F	Denmark		1940					1010
230	IPPX167	--	putatively full-length	MM1	29838	23F/6	23F	Denmark		1987					81
233	IPPX170	--	putatively full-length	IPPX170	31047	24F/3	24F	Denmark		1943					263/7179
234	IPPX171	--	putatively full-length	IPPX171	33034	25F/2	25F	USA		1951					Singleton
235	IPPX172	--	putatively full-length	IPPX172	30332	28F/2	28A	USA		1957					2661/7227
236	IPPX173	--	putatively full-length	IPPX173	29521	33A/3	33A	Denmark		1939					62
239	IPPX176	--	putatively full-length	IPP22	28808	33D/3	33D	India		1979					Singleton
242	IPPX179	--	putatively full-length	IPPX179	31324	34/4	34	Denmark		1972					1884
249	IPPX186	--	putatively full-length	IPPX186	31352	35C/3	35C	Denmark		1943					113
252	IPPX189	--	putatively full-length	IPPX189	26182	35C/3	35C	Denmark		1943					113
253	IPP54	KY065492	full-length (novel)	--	38900	35F/2	35F	Denmark		1939					Singleton
256	IPPX192	--	putatively full-length	IPPX192	31293	38/2	38	Denmark		1939					393
257	IPPX193	--	putatively full-length	IPPX193	26834	41A/2	41A	Germany		1972					Singleton
258	IPPX194	--	putatively full-length	IPPX194	32509	41A/3	41A	Germany		1972					Singleton
259	IPPX195	--	putatively full-length	IPPX193	26846	41A/3	41A	Germany		1972					Singleton
261	IPPX197	--	putatively full-length	IPPX197	25294	42/2	42	Denmark		1971					433
265	IPPX201	--	putatively full-length	IPPX201	31607	45/3	45	Denmark		1949					Singleton
270	IPPX206	--	putatively full-length	IPPX206	30310	46/2	46	USA		1954					Singleton
272	IPPX208	--	putatively full-length	IPPX208	33169	47F/1	47F	?		1977					5988/5991
273	IPPX209	--	putatively full-length	IPPX209	30705	48/4	48	Denmark		1958					7232
274	IPPX210	--	putatively full-length	IPPX210	29674	48/4	48	Denmark		1958					7232
275	IPPX211	--	putatively full-length	IPP17	26603	48/5	48	Denmark		1957					7232
276	IPPX212	--	putatively full-length	IPPX212	32938	7B/2	7B	USA		1952					66
277	IPPX213	--	putatively full-length	IPPX213	29661	7B/2	7B	USA		1952					66
280	IPPX216	--	putatively full-length	IPPX216	32675	7C/3	7C	USA		1971					15
284	IPPX220	--	putatively full-length	IPPX220	29583	9A/1	9A	USA		1962					156/162
285	IPPX221	--	putatively full-length	IPPX221	27854	9A/1	9A	USA		1962					156/162
286	IPPX222	--	putatively full-length	IPPX222	28630	9N/3	9N	Denmark		1938					3983
288	IPPX224	--	putatively full-length	IPP62	27091	9N/4	9N	Denmark		1962					66
290	IPPX226	--	putatively full-length	IPP62	29838	9N/6	9N	Denmark		1960					66
291	IPPX227	--	putatively full-length	IPPX227	31097	9N/6	9N	Denmark		1960					66
296	IPP40	KY065480	full-length (novel)	--	40449	Ala243	14	USA	Alaska	1998			carriage		15
299	IPPX234	--	putatively full-length	IPPX234	28411	Ala263	14	USA	Alaska	2002			carriage		124
300	IPPX235	--	putatively full-length	IPP29	26013	Ala289	14	USA	Alaska	2002			disease	bacteremia	124
302	IPPX237	--	putatively full-length	IPPX237	31569	BS455	NT	USA	Pennsylvania	1999			disease		15
303	IPPX238	--	putatively full-length	IPP67 and IPP68	26290	BS455	NT	USA	Pennsylvania	1999			disease		15
305	IPP67	--	full-length (novel)	--	33607	BS458	14	USA	Pennsylvania	2000			disease		15
306	SPN_1873	GCA_000171575.1	full-length	--	34448	CDC1873-00	6A	USA	New York	1999	1		disease	bacteremia	2090
312	3059_06_phage	GCA_000171695.1	full-length	--	37797	CDC3059-06	19A	USA	New Mexico	2005	47		disease	bacteremia	199
313	IPPX245	--	putatively full-length	3059-06	30753	CDC3059-06	19A	USA	New Mexico	2005	47		disease	bacteremia	199
314	IPPX246	--	putatively full-length	3059-06	30748	CDC3059-06	19A	USA	New Mexico	2005	47		disease	bacteremia	199
316	IPPX248	--	putatively full-length	3059-06	30753	CDC3059-06	19A	USA	New Mexico	2005	47		disease	bacteremia	199
321	IPPX253	--	putatively full-length	IPPX253	32930	G104	23F	Turkey		2005					81
323	SPN195_1	--	full-length	--	40950	GA08780	9V	USA	Georgia	1997			disease	bacteremia	156/162
325	IPPX256	--	putatively full-length	IPPX256	31094	GA11426	19A	USA	Georgia	1999			disease	pneumonia	199
326	IPPX257	--	putatively full-length	IPPX215	32724	GA11426	19A	USA	Georgia	1999			disease	pneumonia	199
329	IPPX260	--	putatively full-length	IPPX260	29250	GA17328	6A	USA	Georgia	2000			disease		2090
331	SPN195_1	--	full-length	--	40808	GA17570	9V	USA	Georgia	2001			disease	pneumonia	156/162
333	IPP39	--	full-length (novel)	--	37816	GA44500	19A	USA	Georgia	2005			disease	bacteremia	199
337	SPN195_1	--	full-length	--	40948	GA44511	19A	USA	Georgia	2005			disease	pneumonia	156/162
339	IPP38	KY065478	full-length (novel)	--	40403	GA47373	19F	USA	Georgia	2006			disease	pneumonia	251
340	SPN195_1	--	full-length	--	40951	GA47388	19A	USA	Georgia	2006			disease	pneumonia	156/162
346	IPPX272	--	putatively full-length	IPPX272	30235	GA47502	19A	USA	Georgia	2006			disease	pneumonia	1374
347	IPPX273	--	putatively full-length	IPPX215	26816	GA49447	19A	USA	Georgia	2006			disease	pneumonia	Singleton
349	SPN195_1	--	full-length	--	40948	GA54644	19A	USA	Georgia	2008			disease	pneumonia	156/162
351	IPPX276	--	putatively full-length	IPPX276	28804	Greece6B-22	6B	Greece	Patras	1996			carriage		273
352	IPPX277	--	putatively full-length	IPPX277	33327	Greece6B-22	6B	Greece	Patras	1996			carriage		273
353	SPN_H_1	CP000936.1	full-length	--	33867	Hungary19A-6	19A	Hungary		1989					176
354	H2_updated	CP000936.1	full-length	--	40085	Hungary19A-6	19A	Hungary		1989					176
357	IPPX280	--	putatively full-length	IPPX280	27544	ICE11	6B	Iceland		1998			disease	bacteremia	490
359	IPPX282	--	putatively full-length	IPPX282	27001	ICE46	14	Iceland		2003			disease	bacteremia	124
360	IPPX283	--	putatively full-length	IPPX283	27261	ICE46	14	Iceland		2003			disease	bacteremia	124
362	IPPX285	--	putatively full-length	IPP12	33472	NCTC7465	1	USA		1948			disease		615
365	IPPX288	--	putatively full-length	IPP34	25589	Netherlands18C-36	18C	Netherlands		1980			disease	meningitis	113
367	IPPX290	--	putatively full-length	IPPX215	28262	NP127	6A	USA	Georgia	unknown			carriage		2090
368	IPP12	--	full-length (novel)	--	34439	P1031	1	Ghana	Kassena Nankana	2002	45	female	disease	meningitis	217
369	IPP12	--	full-length (novel)	--	34439	P1041	1	Ghana	Kassena Nankana	2002	6	male	disease	meningitis	217
375	IPPX296	--	putatively full-length	IPPX296	28536	S.Africa6B-8	6Bii (6E)	South Africa		1990			disease	bacteremia	385
376	IPPX297	--	putatively full-length	IPPX14	34185	S.Africa6B-8	6Bii (6E)	South Africa		1990			disease	bacteremia	385
377	IPPX298	--	putatively full-length	IPP32	33534	SA1	19A	South Africa		1978			carriage		41/1605
379	IPPX300	--	putatively full-length	IPPX300	31657	SA11	6A	South Africa		1978			carriage		1094
381	IPPX302	--	putatively full-length	IPPX302	25244	SA11	6A	South Africa		1978			carriage		1094
383	IPPX304	--	putatively full-length	IPPX302	25244	SA12	6A	South Africa		1978			carriage		1094
385	IPPX306	--	putatively full-length	IPPX300	31659	SA12	6A	South Africa		1978			carriage		1094
387	IPPX308	--	putatively full-length	IPPX3	33785	SA13	6A	South Africa		1978			carriage		1094
390	IPPX311	--	putatively full-length	IPPX311	28163	SA13	6A	South Africa		1978			carriage		1094
391	IPPX312	--	putatively full-length	IPPX302	25244	SA14	6A	South Africa		1978			carriage		1094
393	IPPX314	--	putatively full-length	IPPX3	33995	SA14	6A	South Africa		1978			carriage		1094
395	IPPX316	--	putatively full-length	MM1	27152	SA142(Croucher)	23F	South Africa		1990			carriage		81
398	IPPX319	--	putatively full-length	MM1	32556	SA151(Croucher)	23F	South Africa		1989	0		carriage		81
399	IPPX320	--	putatively full-length	IPPX300	31657	SA16	6A	South Africa		1978			carriage		1094
401	IPPX322	--	putatively full-length	IPPX302	25244	SA16	6A	South Africa		1978			carriage		1094
404	IPPX325	--	putatively full-length	IPPX3	33806	SA19	6A	South Africa		1978			carriage		1094
405	IPPX326	--	putatively full-length	IPPX302	25244	SA19	6A	South Africa		1978			carriage		1094
407	IPPX328	--	putatively full-length	IPPX328	26246	SA2	19A	South Africa		1978			carriage		41/1605
408	IPPX329	--	putatively full-length	IPP32	33537	SA2	19A	South Africa		1978			carriage		41/1605
411	IPPX332	--	putatively full-length	IPPX3	33815	SA20	6A	South Africa		1978			carriage		1094
413	IPPX334	--	putatively full-length	IPPX4	27764	SA20	6A	South Africa		1978			carriage		1094
414	IPP51	--	full-length (novel)	--	32798	SA21	6A	South Africa		1978			carriage		1094
415	IPPX335	--	putatively full-length	IPPX335	32148	SA21	6A	South Africa		1978			carriage		1094
417	IPPX337	--	putatively full-length	IPP29	26001	SA22	14	South Africa		1978			carriage		124
422	IPPX342	--	putatively full-length	IPPX342	34115	SA24	19A	South Africa		1978			carriage		7360
423	IPPX343	--	putatively full-length	IPPX343	32068	SA24	19A	South Africa		1978			carriage		7360
427	IPPX347	--	putatively full-length	IPPX347	30395	SA26	19A	South Africa		1978			carriage		7360
429	IPPX349	--	putatively full-length	IPPX349	26643	SA27	14	South Africa		unknown					15
430	IPPX350	--	putatively full-length	IPPX350	32549	SA27	14	South Africa		unknown					15
432	IPPX352	--	putatively full-length	IPPX4	26804	SA32	6A	South Africa		1978			disease	meningitis	1094
434	IPPX354	--	putatively full-length	IPPX300	31659	SA32	6A	South Africa		1978			disease	meningitis	1094
436	IPPX356	--	putatively full-length	IPPX4	26969	SA38	6A	South Africa		1987			disease	meningitis	1094
438	IPPX358	--	putatively full-length	IPPX358	36673	SA38	6A	South Africa		1987			disease	meningitis	1094
441	IPPX361	--	putatively full-length	IPP32	31949	SA4	19A	South Africa		1978			carriage		41/1605
443	IPPX363	--	putatively full-length	MM1	28872	SA4(Croucher)	23F	South Africa		2001	1		carriage		81
444	IPPX364	--	putatively full-length	IPP32	31950	SA43	19A	South Africa		unknown			disease		41/1605
446	IPPX366	--	putatively full-length	IPPX366	25803	SA43	19A	South Africa		unknown			disease		41/1605
447	IPPX367	--	putatively full-length	IPPX4	27004	SA45	6A	South Africa		unknown			disease		1094
448	IPPX368	--	putatively full-length	IPPX3	33970	SA45	6A	South Africa		unknown			disease		1094
451	IPPX371	--	putatively full-length	IPP32	31949	SA47	19A	South Africa		1979	5		disease	bacteremia	41/1605
454	IPP5	--	full-length (novel)	--	33333	SA51	6Bii (6E)	South Africa	Gauteng	1989			disease	meningitis	385
456	IPPX375	--	putatively full-length	IPPX375	28536	SA51	6Bii (6E)	South Africa	Gauteng	1989			disease	meningitis	385
458	IPPX377	--	putatively full-length	IPPX377	30321	SA52	6Bii (6E)	South Africa		1984	48		disease	pneumonia	2421
460	IPPX379	--	putatively full-length	IPPX379	29568	SA54	6Bii (6E)	South Africa		1983					7084
464	IPPX383	--	putatively full-length	IPPX383	32658	SA58	19F	South Africa		1986					6830/7249
466	IPPX385	--	putatively full-length	IPPX385	27722	SA58	19F	South Africa		1986					6830/7249
469	IPPX388	--	putatively full-length	IPP32	31949	SA6	19A	South Africa		1978			carriage		41/1605
470	IPPX389	--	putatively full-length	IPPX300	31603	SA62	6Bii (6E)	South Africa		1985					1094
473	IPPX392	--	putatively full-length	IPPX302	25244	SA62	6Bii (6E)	South Africa		1985					1094
476	IPPX395	--	putatively full-length	IPP29	26001	SA63	14	South Africa		1985					124
483	IPPX402	--	putatively full-length	IPPX335	32037	SA67	6Bii (6E)	South Africa		1985					Singleton
485	IPPX404	--	putatively full-length	IPPX302	25244	SA68	6A	South Africa		1985					1094
488	IPPX407	--	putatively full-length	IPPX407	35532	SA68	6A	South Africa		1985					1094
489	IPPX408	--	putatively full-length	IPPX408	28399	SA69	19A	South Africa		1985					Singleton
490	IPPX409	--	putatively full-length	IPP32	31949	SA69	19A	South Africa		1985					Singleton
491	IPPX410	--	putatively full-length	IPPX328	26258	SA7	19A	South Africa		1978			carriage		41/1605
493	IPPX412	--	putatively full-length	IPP32	33483	SA7	19A	South Africa		1978			carriage		41/1605
495	IPPX414	--	putatively full-length	MM1	29838	SA7(Croucher)	23F	South Africa		2002	1		carriage		81
496	IPPX415	--	putatively full-length	MM1	32638	SA71	23F	South Africa		1989					81
502	IPPX421	--	putatively full-length	IPPX421	32678	SA72	6A	South Africa		1988					1094
504	IPP32	--	full-length (novel)	--	41420	SA73	19A	South Africa		1988					41/1605
506	IPPX424	--	putatively full-length	MM1	29838	SA74	23F	South Africa		1988					81
508	IPP57	--	full-length (novel)	--	33084	Sp03-4183	3	Netherlands		2003			carriage		180
509	SPN_11_partial	--	putatively full-length	SPN_11	25479	SP11-BS70	11	USA	Pennsylvania	unknown			disease		62
510	IPP67	KY065503	full-length (novel)	--	33607	SP14-BS292	14	USA	Pennsylvania	1999					15
516	IPPX431	--	putatively full-length	SPN_14	25220	SP14-BS69	14	USA	Pennsylvania	unknown			disease		124
518	SPN_18	GCA_000170115.1	full-length	--	37292	SP18-BS74	6	USA	Pennsylvania	unknown			disease		146
519	SPN_19_partial	--	putatively full-length	SPN_19	33066	SP19-BS75	19F	USA	Pennsylvania	unknown			disease		395
520	SPN_23_partial	--	putatively full-length	SPN_23	33418	SP23-BS72	23F	USA	Pennsylvania	unknown			disease		439
523	SPN_3_partial	--	putatively full-length	SPN_3	27080	SP3-BS71	3	USA	Pennsylvania	unknown			disease		180
524	SPN_6_partial	--	putatively full-length	SPN_6	34685	SP6-BS73	6A	USA	Pennsylvania	unknown			disease		460
527	IPP57	KY065494	full-length (novel)	--	33084	Sp99_4038	3	United Kingdom	Scotland	1999			disease	meningitis	180
528	IPP57	--	full-length (novel)	--	33084	Sp99_4039	3	United Kingdom	Scotland	1999			disease	meningitis	180
529	SPN_9_partial	--	putatively full-length	SPN195_1	33721	SP9-BS68	9	USA	Pennsylvania	unknown			disease		156/162
531	MM1	NC_003050.2	full-length	--	39001	Spain23F-1	23F	Spain	Barcelona	1984			disease		81
533	SPN195_1	GCA_000468375.1	full-length	--	40951	Spain9V-3	9V	France	Toulouse	1993			disease		156/162
534	SPN195_2	GCA_000468375.1	full-length	--	38455	Spain9V-3	9V	France	Toulouse	1993			disease		156/162
536	IPP57	--	full-length (novel)	--	33084	SPnOXC141	3	United Kingdom	Oxford	2001		female	carriage		180
537	IPPX440	--	putatively full-length	Strep_phage_8140_gapped	30667	USA13	19F	Germany		2005					66
539	IPP34	--	full-length (novel)	--	38882	USA2	18C	USA	Georgia	1999	1	female	disease	bacteremia	113
544	IPPX446	--	putatively full-length	IPPX446	35106	SA76	14	South Africa		1988					7246/9682
547	IPPX449	--	putatively full-length	IPPX449	29997	SA79	19A	South Africa	Gauteng	1989			disease	bacteremia	172
549	IPPX451	--	putatively full-length	IPPX451	27488	SA79	19A	South Africa	Gauteng	1989			disease	bacteremia	172
550	IPPX452	--	putatively full-length	IPPX452	29227	SA79	19A	South Africa	Gauteng	1989			disease	bacteremia	172
551	IPPX453	--	putatively full-length	IPP32	33495	SA8	19A	South Africa		1978			carriage		41/1605
555	IPPX457	--	putatively full-length	IPPX457	30075	SA80	23F	South Africa		1989					81
557	IPPX459	--	putatively full-length	MM1	29838	SA81	23F	South Africa		1989					81
559	IPPX461	--	putatively full-length	IPPX350	32549	SA84	14	South Africa		unknown					15
560	IPPX462	--	putatively full-length	IPP32	31949	SA9	19A	South Africa		1978			carriage		41/1605
561	IPPX463	--	putatively full-length	IPPX328	26195	SA9	19A	South Africa		1978			carriage		41/1605
562	IPPX464	--	putatively full-length	IPPX464	29521	Spain14-5	14	Spain	Zaragosa	1990			disease		15
563	IPPX465	--	putatively full-length	IPPX465	26768	Spain14-5	14	Spain	Zaragosa	1990			disease		15
565	phiBHN167_phage_updated	NC_014498.1	full-length	--	39262	Spain6B-2	6Bii (6E)	Spain	Madrid	1988			disease	other	90
567	IPP8	--	full-length (novel)	--	39851	Tennessee23F-4	23F	USA	Tennessee	1991	1.08	female	disease	meningitis	439
570	IPPX470	--	putatively full-length	IPPX470	32225	USA12	23F	Poland	Warsaw	2001	3		carriage		66
572	IPPX472	--	putatively full-length	IPPX472	37376	USA12	23F	Poland	Warsaw	2001	3		carriage		66
573	IPP8	KY065450	full-length (novel)	--	40080	USA23	23F	USA		1989			disease		439
577	IPPX476	--	putatively full-length	MM1	32623	USA26	23F	USA		1985			disease		81
579	IPPX478	--	putatively full-length	IPPX478	29273	USA33	6Bii (6E)	USA		1981			disease	meningitis	273
580	IPPX479	--	putatively full-length	IPPX479	31298	USA33	6Bii (6E)	USA		1981			disease	meningitis	273
583	IPPX482	--	putatively full-length	IPP32	31949	USA34	19A	USA		1985					41/1605
584	IPPX483	--	putatively full-length	MM1	32689	USA47	23F	USA		1985			disease	meningitis	81
586	IPPX485	--	putatively full-length	IPPX485	32072	SA82	14	South Africa	Eastern Cape	1989			disease	pneumonia	124
587	IPPX486	--	putatively full-length	IPPX486	28464	SA82	14	South Africa	Eastern Cape	1989			disease	pneumonia	124
589	IPPX488	--	putatively full-length	phiBHN167_updated	37840	USA39	6Bii (6E)	USA		1990			disease	bacteremia	90
590	IPPX489	--	putatively full-length	IPPX489	27124	USA39	6Bii (6E)	USA		1990			disease	bacteremia	90
626	IPPX525	--	putatively full-length	IPPX525	31667	41F/2	41F	Denmark		1940					Singleton
