# Supplementary material for: Pneumococcal prophages are diverse, but not without structure or history
Source: Sci Rep. 2017 Feb 20;7:42976. doi: 10.1038/srep42976 (PMC5317160; doi:10.1038/srep42976)
Supplement: Supplementary Table S3 [file srep42976-s4.xls]

## Sheet: title page
Supplementary Information:
Pneumococcal prophages are diverse, but not without structure or history
Angela B Brueggemann, Caroline L Harrold, Reza Rezaei Javan, Andries J van Tonder, Angus J McDonnell and Ben A Edwards
Nuffield Department of Medicine, University of Oxford, United Kingdom
Corresponding author: Angela B Brueggemann (angela.brueggemann@ndm.ox.ac.uk)

## Sheet: All_genes
Venn Diagram	Gene	Annotation	No. isolates	No. sequences	Avg sequences per isolate	Genome Fragment	Order within Fragment	Accessory Fragment	Accessory Order with Fragment	Min group size nuc	Max group size nuc	Avg group size nuc
A	group_585	hypothetical protein	1	1	1	1	2	1	421	470	470	470
A	group_584	phage transcriptional repressor	1	1	1	1	3	1	422	233	233	233
A	group_582	phage protein	2	2	1	1	121	1	14	419	419	419
A	group_322	phage structural protein	3	3	1	1	175	1	66	2048	2048	2048
A	group_40	phage protein	1	1	1	1	176	1	94	311	311	311
A	group_39	phage protein	1	1	1	1	177	1	68	740	740	740
A	group_513	hypothetical protein	2	2	1	1	178	1	81	395	395	395
A	group_615	hypothetical protein	1	1	1	1	179	1	540	596	596	596
A	group_616	hypothetical protein	1	1	1	1	180	1	70	371	371	371
A	group_36	hypothetical protein	1	1	1	1	181	1	71	293	293	293
A	group_11	gp29	1	1	1	1	182	1	72	239	239	239
A	group_159	hypothetical protein	13	13	1	1	185	1	75	203	392	377
A	group_282	ParB-like protein	13	13	1	1	186	1	76	1094	1094	1094
A	group_283	hypothetical protein	13	13	1	1	187	1	77	746	746	746
A	group_235	phage protein	13	13	1	1	188	1	78	299	476	446
A	group_284	PBSX family phage terminase large subunit	13	13	1	1	189	1	79	1235	1235	1235
A	group_512	phage protein	2	2	1	1	190	1	69	248	248	248
A	group_285	phage minor capsid protein	13	13	1	1	191	1	80	1517	1517	1517
A	group_105	hypothetical protein	13	13	1	1	192	1	82	173	206	193
A	group_514	phage minor capsid protein 2	13	13	1	1	193	1	83	1151	1154	1151
A	group_286	phage minor structural protein GP20	13	13	1	1	194	1	84	563	563	563
A	group_287	major capsid protein	13	13	1	1	195	1	85	881	881	881
A	group_77	hypothetical protein	13	13	1	1	196	1	86	233	233	233
A	group_288	phage protein	13	13	1	1	197	1	87	392	392	392
A	group_160	minor capsid protein 2	12	12	1	1	198	1	88	371	392	374
A	group_161	minor capsid protein	13	13	1	1	199	1	89	344	344	344
A	group_289	minor capsid protein	13	13	1	1	200	1	90	407	407	407
A	group_162	major tail shaft protein	13	13	1	1	201	1	91	449	449	449
A	group_106	phage protein	13	13	1	1	202	1	92	488	494	488
A	group_236	phage protein	13	13	1	1	203	1	93	563	569	563
A	group_37	phage protein	1	1	1	1	204	1	95	1115	1115	1115
A	group_38	phage protein	13	13	1	1	205	1	96	1031	3302	3114
A	group_21	putative antireceptor	1	1	1	1	206	1	67	3494	3494	3494
A	group_290	tail protein	13	13	1	1	207	1	97	1514	1514	1514
A	group_22	putative antireceptor	13	13	1	1	208	1	98	236	6941	4321
A	group_291	phage structural protein	10	10	1	1	209	1	99	2078	2078	2078
A	group_107	prophage protein	13	13	1	1	210	1	100	269	269	269
A	group_6	lytic amidase (N-acetylmuramoyl-L-alanine amidase)	13	13	1	1	211	1	197	515	956	856
A	group_587	DNA-binding protein	2	2	1	1	384	1	308	389	389	389
A	group_278	Adenine-specific methyltransferase	3	3	1	1	404	1	570	749	749	749
A	group_20	type II DNA modification methyltransferase	7	7	1	1	405	1	564	1082	1238	1160
A	group_581	hypothetical protein	3	3	1	1	406	1	541	284	284	284
A	group_586	phage single-strand DNA binding protein	1	1	1	1	407	1	542	710	710	710
A	group_511	hypothetical protein	1	1	1	1	408	1	543	578	578	578
A	group_580	hypothetical protein	1	1	1	1	409	1	557	326	326	326
A	group_579	phage single-strand DNA binding protein	1	1	1	1	410	1	554	698	698	698
A	group_156	DNA-binding protein	3	3	1	1	427	1	565	149	149	149
A	group_15	type II DNA modification methyltransferase	1	1	1	1	428	1	566	782	782	782
A	group_16	type II DNA modification methyltransferase	2	2	1	1	429	1	567	368	767	567
A	group_17	DNA methylase	1	1	1	1	430	1	568	368	368	368
A	group_617	hypothetical protein	1	1	1	1	436	1	575	128	128	128
A	group_630	phage protein	1	1	1	1	438	1	73	500	500	500
A	group_281	phage protein	4	4	1	1	444	1	585	530	530	530
A	group_559	hypothetical protein	4	4	1	1	586	1	296	236	236	236
A	gp37	phage protein	7	7	1	1	587	1	297	266	266	266
A	group_74	hypothetical protein	1	1	1	1	588	1	295	161	161	161
A	group_153	phage replication protein	5	5	1	1	589	1	491	266	266	266
A	group_578	phage DNA-binding protein	3	3	1	1	590	1	490	191	191	191
A	group_577	DNA-binding protein	3	3	1	1	591	1	489	362	362	362
A	group_101	phage protein	5	5	1	1	592	1	301	161	374	317
A	group_558	integrase	6	6	1	1	593	1	300	1136	1136	1136
A	group_191	phage protein	8	8	1	1	594	1	298	515	515	515
A	group_583	hypothetical protein	1	1	1	1	595	1	299	191	191	191
A	group_73	Phage protein	13	13	1	1	596	1	302	146	380	349
A	group_274	repressor protein	7	7	1	1	597	1	303	356	356	356
A	group_275	repressor	7	7	1	1	598	1	304	194	194	194
AB	group_117	phage membrane protein	10	10	1	1	60	1	612	227	383	361
AB	group_34	hypothetical protein	12	12	1	1	184	1	74	287	293	290
AB	group_221	phage protein	4	4	1	1	385	1	309	209	209	209
AB	group_206	phage protein	5	5	1	1	403	1	586	530	545	536
ABC	group_104	hypothetical protein	7	7	1	1	57	1	55	209	212	211
ABC	group_50	hypothetical protein	9	9	1	1	58	1	610	122	200	160
ABC	group_84	gp29	7	7	1	1	135	1	15	236	242	237
ABC	group_5	lytic amidase (N-acetylmuramoyl-L-alanine amidase)	44	44	1	1	212	1	196	443	956	944
ABC	group_14	phage holin, LL-H family	42	42	1	1	213	1	198	332	335	332
ABC	group_43	holin 1	43	43	1	1	289	1	199	329	416	403
ABC	group_9	hypothetical protein	19	19	1	1	364	1	583	287	572	398
ABC	group_65	phage protein	5	5	1	1	365	1	57	485	674	600
ABC	group_8	gp24	54	54	1	1	458	1	587	314	329	317
ABCDE	group_61	phage holin, LL-H family	19	19	1	1	288	1	200	332	335	332
ABCE	group_25	phage protein	21	21	1	1	136	1	613	389	413	402
AC	group_247	phage protein	2	2	1	1	23	1	30	527	527	527
AC	group_158	hypothetical protein	3	3	1	1	56	1	54	371	371	371
AC	group_193	hypothetical protein	3	3	1	1	418	1	553	512	524	520
AC	group_102	hypothetical protein	12	12	1	1	419	1	555	452	476	456
AC	ssb1	phage single-strand DNA binding protein	12	12	1	1	420	1	556	701	710	702
AC	group_155	phage protein	14	14	1	1	421	1	558	992	992	992
AC	group_277	phage protein	14	14	1	1	422	1	559	176	176	176
AC	group_55	single-strand binding protein	14	14	1	1	423	1	560	545	575	553
AC	group_194	C-5 cytosine-specific DNA methylase	3	3	1	1	426	1	563	767	806	792
AC	group_75	hypothetical protein	14	14	1	1	431	1	569	182	224	204
AC	group_279	phage protein	10	10	1	1	432	1	571	434	434	434
AC	group_76	phage protein	14	14	1	1	433	1	572	197	737	582
AC	group_280	phage protein	14	14	1	1	434	1	573	212	212	212
AC	group_103	phage Holliday junction resolvase	14	14	1	1	435	1	574	350	401	354
AC	group_157	hypothetical protein	13	13	1	1	437	1	576	206	206	206
AC	group_226	phage replication protein	5	5	1	1	601	1	313	266	266	266
ACD	group_54	hypothetical protein	18	18	1	1	487	1	423	227	377	274
ACD	group_42	phage antirepressor protein	16	16	1	1	599	1	311	485	725	695
ACDE	group_108	phage integrase	24	24	1	1	539	1	390	932	1127	1105
AD	group_126	phage replication protein	6	6	1	1	83	1	488	341	386	350
AE	group_127	hypothetical protein	10	10	1	1	90	1	492	266	266	266
B	group_317	hypothetical protein	1	1	1	1	24	1	1	143	143	143
B	group_125	phage major capsid protein, HK97 family	5	5	1	1	25	1	17	1172	1172	1172
B	group_140	Capsid protein	9	9	1	1	26	1	19	449	1181	1088
B	group_122	phage prohead protease, HK97 family	14	14	1	1	27	1	20	575	575	575
B	group_185	phage portal protein, HK97 family	14	14	1	1	28	1	21	1202	1202	1202
B	group_184	phage protein	14	14	1	1	29	1	22	218	218	218
B	group_121	putative phage terminase, large subunit	1	1	1	1	30	1	23	764	764	764
B	group_120	putative phage terminase, large subunit	14	14	1	1	31	1	24	1025	1730	1679
B	group_183	phage terminase, small subunit	14	14	1	1	32	1	25	392	392	392
B	group_119	bacteriophage nuclease	14	14	1	1	33	1	26	296	320	315
B	group_124	hypothetical protein	5	5	1	1	34	1	27	191	242	201
B	group_308	Site specific recombinase	14	14	1	1	35	1	28	542	542	542
B	group_100	tail protein, phage assocaited	1	1	1	1	36	1	180	3644	3644	3644
B	group_99	tail protein, phage assocaited	3	3	1	1	37	1	590	515	4175	2955
B	group_272	hypothetical protein	3	3	1	1	38	1	591	230	230	230
B	group_271	hypothetical protein	3	3	1	1	39	1	592	293	293	293
B	group_270	major tail protein	3	3	1	1	40	1	593	596	596	596
B	group_269	hypothetical protein	3	3	1	1	41	1	594	380	380	380
B	group_268	hypothetical protein	3	3	1	1	42	1	595	398	398	398
B	group_267	hypothetical protein	3	3	1	1	43	1	596	389	389	389
B	group_266	hypothetical protein	3	3	1	1	44	1	597	188	188	188
B	group_265	hypothetical protein	3	3	1	1	45	1	598	290	290	290
B	group_264	Phage capsid family protein	3	3	1	1	46	1	599	1115	1115	1115
B	group_263	putative clp-protease	3	3	1	1	47	1	600	722	722	722
B	group_262	HK97 family phage portal protein	3	3	1	1	48	1	601	1148	1148	1148
B	group_261	putative phage terminase, large subunit	3	3	1	1	49	1	602	1640	1640	1640
B	group_260	hypothetical protein	3	3	1	1	50	1	603	338	338	338
B	group_259	Phage endonuclease	3	3	1	1	51	1	604	296	296	296
B	group_152	hypothetical protein	3	3	1	1	52	1	605	206	206	206
B	group_258	prophage LambdaSa2, site-specific recombinase phage integrase family protein	3	3	1	1	53	1	606	566	566	566
B	group_257	RNA polymerase ECF family sigma factor	3	3	1	1	54	1	607	425	425	425
B	group_12	hypothetical protein	7	7	1	1	55	1	609	287	512	351
B	group_19	type II DNA modification methyltransferase	8	8	1	1	59	1	611	257	1091	876
B	group_242	phage protein	3	3	1	1	122	1	3	464	464	464
B	group_542	putative phage terminase, large subunit	3	3	1	1	123	1	4	1412	1412	1412
B	group_541	hypothetical protein	3	3	1	1	124	1	5	230	230	230
B	group_540	hypothetical protein	3	3	1	1	125	1	6	239	239	239
B	group_539	gp35	3	3	1	1	126	1	7	1391	1391	1391
B	group_241	gp34	3	3	1	1	127	1	8	1304	1463	1357
B	group_538	HNH endonuclease domain protein	3	3	1	1	128	1	9	344	344	344
B	group_537	site-specific recombinase, phage integrase family protein	3	3	1	1	129	1	10	566	566	566
B	group_535	prophage LambdaBa04, DNA-binding protein	3	3	1	1	133	1	12	230	230	230
B	group_374	DNA-binding protein	1	1	1	1	137	1	32	716	716	716
B	group_375	phage protein	1	1	1	1	138	1	16	389	389	389
B	group_118	Transcriptional activator	14	14	1	1	139	1	588	401	401	401
B	group_372	phage protein	1	1	1	1	141	1	577	563	563	563
B	group_543	phage structural protein	1	1	1	1	148	1	181	896	896	896
B	group_619	major head protein	2	2	1	1	149	1	2	899	899	899
B	group_243	phage protein	3	3	1	1	150	1	182	212	212	212
B	group_244	gp42	3	3	1	1	151	1	183	440	440	440
B	group_245	gp43	3	3	1	1	152	1	184	338	338	338
B	group_544	phage protein	3	3	1	1	153	1	185	245	245	245
B	group_545	gp45	3	3	1	1	154	1	186	335	335	335
B	group_546	major tail protein	3	3	1	1	155	1	187	608	608	608
B	group_547	phage protein	3	3	1	1	156	1	188	275	275	275
B	group_548	phage protein	3	3	1	1	157	1	189	386	386	386
B	group_549	PblA	3	3	1	1	158	1	190	2465	2465	2465
B	group_273	phage protein	6	6	1	1	159	1	191	698	698	698
B	group_318	phage protein	5	5	1	1	160	1	103	290	290	290
B	group_319	bacteriophage pi2 protein 35	5	5	1	1	161	1	104	281	281	281
B	group_610	Capsid protein	1	1	1	1	162	1	18	719	719	719
B	group_309	phage protein	9	9	1	1	163	1	105	269	269	269
B	group_310	phage protein	9	9	1	1	164	1	106	281	281	281
B	group_60	phage head-tail adaptor, putative	14	14	1	1	165	1	107	299	299	299
B	group_311	prophage pi2 protein 37	7	7	1	1	166	1	108	359	359	359
B	group_320	prophage pi2 protein 37	7	7	1	1	167	1	109	347	347	347
B	group_82	bacteriophage pi2 protein 38	14	14	1	1	168	1	110	323	338	326
B	group_321	prophage pi2 protein 39	9	9	1	1	169	1	102	578	578	578
B	group_186	phage major tail protein	5	5	1	1	170	1	111	578	578	578
B	group_83	prophage pi2 protein 40	14	14	1	1	171	1	112	419	419	419
B	group_47	prophage LambdaSa04, tail tape measure protein, TP901 family	14	14	1	1	172	1	113	2750	3095	2877
B	group_123	phage protein	14	14	1	1	173	1	114	722	722	722
B	group_574	phage protein	1	1	1	1	183	1	35	482	482	482
B	group_534	lytic amidase (N-acetylmuramoyl-L-alanine amidase)	1	1	1	1	293	1	174	971	971	971
B	group_533	holin 1	1	1	1	1	294	1	175	419	419	419
B	group_532	phage protein	1	1	1	1	295	1	176	659	659	659
B	group_531	phage protein	1	1	1	1	296	1	177	203	203	203
B	group_4	phage hyaluronidase	1	1	1	1	297	1	178	4520	4520	4520
B	group_527	prophage LambdaSa2, Cro/CI family transcriptional regulator	2	2	1	1	298	1	157	353	353	353
B	group_237	Transcriptional activator	8	8	1	1	299	1	158	314	464	445
B	group_516	prophage LambdaSa2, site-specific recombinase phage integrase family protein	8	8	1	1	300	1	159	542	542	542
B	group_66	HNH endonuclease domain-containing protein	8	8	1	1	301	1	160	206	320	290
B	group_517	hypothetical protein	8	8	1	1	302	1	161	479	479	479
B	group_518	prophage LambdaSa2, terminase large subunit	8	8	1	1	303	1	162	1712	1712	1712
B	group_519	Phage portal protein	8	8	1	1	304	1	163	1142	1142	1142
B	group_520	prophage LambdaSa2, protease	8	8	1	1	305	1	164	542	542	542
B	group_145	Phage capsid family protein	8	8	1	1	306	1	165	1253	1253	1253
B	group_238	hypothetical protein	8	8	1	1	307	1	166	335	335	335
B	group_521	phage head-tail adaptor	8	8	1	1	308	1	167	305	305	305
B	group_522	hypothetical protein	8	8	1	1	309	1	168	347	347	347
B	group_95	phi13 family phage major tail protein	2	2	1	1	310	1	169	254	668	461
B	group_239	prophage pi2 protein 37	8	8	1	1	311	1	170	344	344	344
B	group_94	phi13 family phage major tail protein	7	7	1	1	312	1	171	416	668	632
B	group_146	hypothetical protein	8	8	1	1	313	1	172	476	482	476
B	group_240	prophage LambdaSa04, tail tape measure family protein	8	8	1	1	314	1	173	2738	2804	2746
B	group_147	phage protein	8	8	1	1	315	1	179	722	722	722
B	group_482	phage protein	1	1	1	1	354	1	42	350	350	350
B	group_628	phage protein	1	1	1	1	366	1	50	500	500	500
B	group_136	prophage LambdaSa2, single-strand binding protein	7	7	1	1	367	1	535	125	305	224
B	group_254	DNA methylase	4	4	1	1	368	1	536	674	674	674
B	group_609	phage protein	1	1	1	1	369	1	530	158	158	158
B	group_483	putative phage-associated protein	1	1	1	1	370	1	531	833	833	833
B	group_484	phage protein	1	1	1	1	371	1	532	158	158	158
B	group_629	gp19	7	7	1	1	372	1	518	827	839	835
B	group_139	gp19	4	4	1	1	373	1	519	188	815	656
B	group_368	phage replication initiation protein	2	2	1	1	374	1	523	824	824	824
B	group_97	phage replication initiation protein	8	8	1	1	375	1	524	290	293	292
B	group_479	putative phage DNA binding protein	1	1	1	1	383	1	394	365	365	365
B	group_23	gp15	23	23	1	1	388	1	521	440	758	701
B	group_253	phage protein	26	26	1	1	389	1	522	257	257	257
B	group_573	bovine pathogenicity island protein	1	1	1	1	390	1	321	290	290	290
B	group_44	Putative phage lipoprotein	28	28	1	1	391	1	525	320	389	322
B	group_26	gp18	20	20	1	1	392	1	526	296	302	297
B	group_138	gp19	10	10	1	1	393	1	527	521	815	782
B	group_307	putative phage-associated protein	4	4	1	1	394	1	528	788	788	788
B	group_67	phage protein	25	25	1	1	395	1	529	158	158	158
B	group_150	DNA replication protein	27	27	1	1	396	1	533	770	770	770
B	group_530	phage protein	1	1	1	1	397	1	31	227	227	227
B	group_68	hypothetical protein	27	27	1	1	398	1	534	194	194	194
B	group_98	phage protein	24	24	1	1	400	1	538	125	167	164
B	group_515	hypothetical protein	2	2	1	1	401	1	517	332	332	332
B	group_27	hypothetical protein	26	26	1	1	402	1	539	191	209	207
B	group_316	DNA N-4 cytosine methyltransferase	1	1	1	1	440	1	589	353	353	353
B	group_190	DNA N-4 cytosine methyltransferase	2	2	1	1	441	1	33	125	461	293
B	group_189	phage protein	3	3	1	1	442	1	34	425	425	425
B	group_35	phage protein	2	2	1	1	445	1	516	485	695	590
B	group_255	phage protein	3	3	1	1	452	1	52	590	590	590
B	group_373	phage protein	1	1	1	1	456	1	608	497	497	497
B	group_10	phage protein	1	1	1	1	457	1	515	515	515	515
B	group_526	phage protein	4	4	1	1	495	1	409	677	677	677
B	group_525	hypothetical protein	4	4	1	1	496	1	410	128	128	128
B	group_524	XRE family transcriptional regulator	4	4	1	1	497	1	411	206	206	206
B	group_523	phage transcriptional repressor	4	4	1	1	498	1	412	755	755	755
B	group_96	phage protein	7	7	1	1	499	1	413	770	914	872
B	group_371	phage protein	1	1	1	1	500	1	397	209	209	209
B	group_304	phage transcriptional regulator, Cro/CI family	2	2	1	1	501	1	398	365	365	365
B	group_365	putative phage DNA binding protein	8	8	1	1	502	1	396	365	365	365
B	group_303	hypothetical protein	2	2	1	1	503	1	393	407	407	407
B	group_250	putative phage DNA binding protein	4	4	1	1	504	1	395	362	362	362
B	group_315	hypothetical protein	1	1	1	1	505	1	337	374	374	374
B	group_314	hypothetical protein	3	3	1	1	506	1	323	146	146	146
B	group_618	phage transcriptional regulator, Cro/CI family	2	2	1	1	507	1	322	365	365	365
B	group_364	phage protein	4	4	1	1	508	1	399	812	812	812
B	group_51	Phage protein	17	17	1	1	509	1	400	383	383	383
B	group_149	Exonuclease	10	10	1	1	510	1	401	923	923	923
B	group_312	phage protein	3	3	1	1	511	1	408	812	812	812
B	group_249	integrase	27	27	1	1	512	1	414	1148	1148	1148
B	group_560	integrase	1	1	1	1	525	1	371	1145	1145	1145
B	group_561	phage protein	1	1	1	1	526	1	372	743	743	743
B	group_562	transcriptional modulator of MazE/toxin MazF	1	1	1	1	527	1	373	434	434	434
B	group_563	phage transcriptional repressor	1	1	1	1	528	1	374	824	824	824
B	group_564	hypothetical protein	1	1	1	1	532	1	334	137	137	137
B	group_572	Phage protein	1	1	1	1	561	1	341	221	221	221
B	group_187	plasmid stabilisation system protein	4	4	1	1	563	1	406	263	263	263
B	group_529	hypothetical protein	1	1	1	1	564	1	307	383	383	383
B	group_528	phage transcriptional regulator, Cro/CI family	1	1	1	1	565	1	306	368	368	368
B	group_188	hypothetical protein	4	4	1	1	566	1	405	233	233	233
B	group_313	phage transcriptional regulator, Cro/CI family	3	3	1	1	567	1	404	368	368	368
B	group_366	hypothetical protein	5	5	1	1	568	1	338	482	482	482
B	group_252	putative phage protein	6	6	1	1	569	1	520	134	134	134
B	group_565	hypothetical protein	1	1	1	1	570	1	333	653	653	653
B	group_205	hypothetical protein	2	2	1	1	571	1	335	152	152	152
B	group_367	hypothetical protein	1	1	1	1	572	1	325	659	659	659
B	group_24	gp15	5	5	1	1	573	1	326	269	713	622
B	group_370	Phage protein	9	9	1	1	574	1	327	425	425	425
B	group_306	phage protein, putative	2	2	1	1	575	1	324	425	425	425
B	group_182	Phage protein	11	11	1	1	576	1	328	161	161	161
B	group_305	gp9	12	12	1	1	577	1	336	197	197	197
B	group_52	putative phage DNA binding protein	18	18	1	1	578	1	339	203	203	203
B	group_251	Phage protein	10	10	1	1	608	1	340	221	221	221
B	group_566	hypothetical protein	1	1	1	1	611	1	332	239	239	239
B	group_567	hypothetical protein	1	1	1	1	612	1	331	191	191	191
B	group_568	Cro/CI family phage transcriptional regulator	1	1	1	1	613	1	330	227	227	227
B	group_569	phage protein	1	1	1	1	614	1	329	866	866	866
B	group_570	phage DNA replication protein	1	1	1	1	615	1	267	854	854	854
B	group_571	hypothetical protein	1	1	1	1	616	1	268	218	218	218
BC	group_536	gp31	4	4	1	1	132	1	11	428	428	428
BC	group_222	hypothetical protein	4	4	1	1	134	1	13	170	176	174
BC	group_246	hypothetical protein	3	3	1	1	140	1	29	524	695	581
BC	group_2	PblB	2	2	1	1	147	1	192	3875	6131	5003
BC	group_1	phage hyaluronidase	15	15	1	1	174	1	115	605	9098	6196
BC	group_53	phage protein	46	46	1	1	291	1	195	350	350	350
BC	group_33	phage protein	46	46	1	1	292	1	194	203	203	203
BC	group_3	PblB	33	33	1	1	316	1	193	1877	9908	6795
BC	group_369	hypothetical protein	3	3	1	1	348	1	39	188	188	188
BC	group_480	gp27	3	3	1	1	353	1	41	260	260	260
BC	group_481	hypothetical protein	6	6	1	1	355	1	43	458	458	458
BC	group_32	phage protein	27	27	1	1	399	1	537	143	323	225
BC	group_18	type II DNA modification methyltransferase	6	6	1	1	446	1	48	263	1151	820
BC	group_151	gp27	7	7	1	1	450	1	49	260	260	260
BC	group_506	gp27	4	4	1	1	451	1	37	134	134	134
BC	group_144	phage protein	3	3	1	1	453	1	51	587	587	587
BC	group_256	hypothetical protein	11	11	1	1	454	1	53	161	161	161
BC	group_69	phage protein	7	7	1	1	455	1	56	503	692	533
BC	group_608	hypothetical protein	2	2	1	1	493	1	391	1094	1094	1094
BC	group_607	hypothetical protein	2	2	1	1	494	1	392	188	188	188
BC	group_148	hypothetical protein	3	3	1	1	533	1	377	275	275	275
BC	group_163	phage protein	9	9	1	1	540	1	415	380	380	380
BC	group_492	phage transcriptional regulator, Cro/CI family	5	5	1	1	543	1	418	356	356	356
BC	group_137	Phage protein	4	4	1	1	562	1	407	380	380	380
BC	group_165	hypothetical protein	4	4	1	1	607	1	320	218	218	218
BC	group_31	Phage protein	27	27	1	1	609	1	342	143	170	148
BC	group_28	Phage protein	25	25	1	1	621	1	344	137	281	178
BCD	group_217	hypothetical protein	4	4	1	1	352	1	40	338	338	338
BCD	group_56	hypothetical protein	18	18	1	1	544	1	419	170	536	254
BCD	group_295	hypothetical protein	12	12	1	1	545	1	362	239	239	239
BCD	group_164	DNA-binding protein	14	14	1	1	628	1	361	191	191	191
BCDE	group_70	hypothetical protein	7	7	1	1	286	1	201	173	299	281
BCDE	group_7	lytic amidase (N-acetylmuramoyl-L-alanine amidase)	4	4	1	1	287	1	65	956	956	956
BD	group_382	hypothetical protein	3	3	1	1	386	1	310	164	164	164
BD	group_383	phage protein	3	3	1	1	387	1	305	785	785	785
C	group_296	hypothetical protein	1	1	1	1	1	1	360	158	158	158
C	group_598	conjugative transposon membrane protein	1	1	1	1	6	1	445	2177	2177	2177
C	group_597	Tn916, NLP/P60 family protein	1	1	1	1	7	1	446	1001	1001	1001
C	group_596	Tn916 ORF13 protein	1	1	1	1	8	1	447	932	932	932
C	group_595	translation elongation factor (GTPases)	1	1	1	1	9	1	448	1919	1919	1919
C	group_594	Tn916, transcriptional regulator	1	1	1	1	10	1	449	353	353	353
C	group_593	Tn916 hypothetical protein	1	1	1	1	11	1	450	422	422	422
C	group_592	Tn916 hypothetical protein	1	1	1	1	12	1	451	230	230	230
C	group_591	Tn916, excisionase	1	1	1	1	13	1	452	203	203	203
C	group_590	Tn916, transposase	1	1	1	1	14	1	453	1217	1217	1217
C	group_599	conjugative transposon protein	1	1	1	1	15	1	255	2447	2447	2447
C	group_600	Tn916 hypothetical protein	1	1	1	1	16	1	256	506	506	506
C	group_601	Tn916 hypothetical protein	1	1	1	1	17	1	257	497	497	497
C	group_602	Tn916 hypothetical protein	1	1	1	1	18	1	258	221	221	221
C	group_603	Tn5251 transcriptional regulator Cro/CI family protein	1	1	1	1	19	1	259	1205	1205	1205
C	group_604	FIG00628088: hypothetical protein	1	1	1	1	20	1	260	1385	1385	1385
C	group_605	Tn916 hypothetical protein	1	1	1	1	21	1	261	383	383	383
C	group_606	Tn916 hypothetical protein	1	1	1	1	22	1	262	314	314	314
C	group_621	ParB-like nuclease domain protein	1	1	1	1	62	1	290	797	797	797
C	group_622	hypothetical protein	1	1	1	1	63	1	291	137	137	137
C	group_623	hypothetical protein	1	1	1	1	65	1	292	254	254	254
C	group_499	hypothetical protein	3	3	1	1	72	1	475	230	230	230
C	group_613	hypothetical protein	1	1	1	1	73	1	473	161	161	161
C	group_556	phage protein	2	2	1	1	74	1	474	1040	1040	1040
C	group_500	phage protein RecT family protein	3	3	1	1	75	1	476	764	764	764
C	group_624	hypothetical protein	1	1	1	1	76	1	477	185	185	185
C	group_625	phage recombination protein Bet	1	1	1	1	77	1	478	752	752	752
C	group_229	phage protein	3	3	1	1	78	1	479	1064	1064	1064
C	group_230	hypothetical protein	4	4	1	1	79	1	480	323	488	446
C	group_501	hypothetical protein	4	4	1	1	80	1	481	335	335	335
C	group_143	adenine-specific methyltransferase	1	1	1	1	81	1	500	296	296	296
C	group_557	methyltransferase	2	2	1	1	98	1	472	506	506	506
C	group_614	phage protein	1	1	1	1	99	1	36	182	182	182
C	group_232	holliday junction resolvase	5	5	1	1	100	1	514	428	431	429
C	group_502	phage protein	5	5	1	1	101	1	513	329	329	329
C	group_231	hypothetical protein	5	5	1	1	102	1	512	209	209	209
C	yhdJ	adenine-specific methyltransferase	3	3	1	1	103	1	511	323	695	571
C	group_589	phage terminase large subunit	1	1	1	1	130	1	124	1214	1214	1214
C	group_588	putative small subunit of the terminase	1	1	1	1	131	1	123	494	494	494
C	group_627	phage terminase small subunit	3	3	1	1	142	1	125	473	473	473
C	group_488	hypothetical protein	2	2	1	1	143	1	133	164	164	164
C	group_223	hypothetical protein	4	4	1	1	144	1	134	173	173	173
C	group_507	TMP repeat family protein	1	1	1	1	145	1	155	3308	3308	3308
C	group_181	phage tail length tape-measure protein	4	4	1	1	146	1	152	3593	3614	3603
C	group_71	hypothetical protein	12	12	1	1	290	1	101	179	299	289
C	group_81	prophage protein	19	19	1	1	317	1	156	350	350	350
C	group_129	TMP repeat family protein	14	14	1	1	318	1	154	3605	3653	3646
C	group_59	hypothetical protein	19	19	1	1	319	1	153	350	350	350
C	group_197	Lj965 prophage major tail protein	4	4	1	1	320	1	116	413	413	413
C	group_116	prophage protein	19	19	1	1	321	1	151	380	380	380
C	group_80	major tail protein, putative	15	15	1	1	322	1	150	413	413	413
C	group_180	hypothetical protein	19	19	1	1	323	1	149	368	368	368
C	group_115	Lj965 prophage protein	19	19	1	1	324	1	148	332	515	505
C	group_179	hypothetical protein	19	19	1	1	325	1	147	338	338	338
C	group_114	Phage gp6-like head-tail connector protein	19	19	1	1	326	1	146	311	311	311
C	group_333	prophage Lp2 protein 33	3	3	1	1	327	1	117	245	245	245
C	group_128	gp37	7	7	1	1	328	1	118	251	251	251
C	group_334	phage scaffold protein	2	2	1	1	329	1	119	509	515	512
C	group_113	Carbohydrate-binding family V/XII	9	9	1	1	330	1	120	1025	1025	1025
C	group_46	hypothetical protein	19	19	1	1	331	1	145	188	188	188
C	group_225	hypothetical protein	10	10	1	1	332	1	144	182	182	182
C	group_224	hypothetical protein	10	10	1	1	333	1	143	842	845	844
C	group_58	phage scaffold protein	17	17	1	1	334	1	142	509	584	557
C	group_302	phage protein	11	11	1	1	335	1	141	212	212	212
C	group_301	hypothetical protein	6	6	1	1	336	1	140	164	164	164
C	group_178	prophage Lp2 protein 33	7	7	1	1	337	1	139	263	263	263
C	group_576	hypothetical protein	2	2	1	1	338	1	122	287	287	287
C	group_503	IS1167, transposase	1	1	1	1	339	1	121	1292	1292	1292
C	group_177	metal dependent phosphohydrolase, HD region	12	12	1	1	340	1	138	413	413	413
C	group_176	phage protein	12	12	1	1	341	1	137	209	209	209
C	group_196	RimM protein required for 16S rRNA processing	4	4	1	1	342	1	135	227	227	227
C	group_79	phage putative head morphogenesis protein, SPP1 gp7 family	19	19	1	1	343	1	136	1349	1583	1520
C	group_175	phage portal protein, SPP1 family	19	19	1	1	344	1	132	1469	1469	1469
C	group_78	phage terminase, large subunit, pbsx family	18	18	1	1	345	1	131	1298	1298	1298
C	group_332	phage protein	5	5	1	1	346	1	126	404	404	404
C	group_174	phage terminase small subunit	14	14	1	1	347	1	130	440	479	465
C	group_510	phage protein	4	4	1	1	356	1	127	437	437	437
C	group_112	hypothetical protein	9	9	1	1	357	1	128	365	371	368
C	group_300	phage protein	8	8	1	1	358	1	129	422	422	422
C	group_487	phage terminase small subunit	1	1	1	1	359	1	578	377	377	377
C	group_486	phage protein	4	4	1	1	360	1	579	461	461	461
C	group_141	hypothetical protein	9	9	1	1	361	1	580	248	314	299
C	group_491	hypothetical protein	8	8	1	1	362	1	581	179	179	179
C	group_248	phage protein	2	2	1	1	363	1	582	401	485	443
C	group_192	site-specific recombinase/resolvase	4	4	1	1	411	1	546	1445	1445	1445
C	group_323	hypothetical protein	2	2	1	1	412	1	547	722	722	722
C	group_324	repressor (phage associated)	2	2	1	1	413	1	548	731	731	731
C	group_325	hypothetical protein	2	2	1	1	414	1	549	212	212	212
C	group_326	phage antirepressor protein	1	1	1	1	415	1	550	716	716	716
C	group_327	hypothetical protein	2	2	1	1	416	1	551	158	158	158
C	group_328	DNA-binding helix-turn-helix protein	2	2	1	1	417	1	552	311	311	311
C	group_329	hypothetical protein	1	1	1	1	424	1	561	248	248	248
C	group_330	hypothetical protein	1	1	1	1	425	1	562	278	278	278
C	group_575	phage protein	1	1	1	1	439	1	44	497	497	497
C	group_626	phage protein	2	2	1	1	443	1	584	500	503	501
C	group_299	hypothetical protein	6	6	1	1	447	1	45	314	320	318
C	group_331	FIG01118889: hypothetical protein	1	1	1	1	448	1	46	440	440	440
C	group_195	hypothetical protein	3	3	1	1	449	1	47	422	422	422
C	group_173	hypothetical protein	10	10	1	1	459	1	471	149	149	149
C	group_172	hypothetical protein	10	10	1	1	460	1	470	227	338	326
C	group_13	phage protein	3	3	1	1	461	1	38	695	695	695
C	group_294	phage transcriptional regulator, Cro/CI family	4	4	1	1	489	1	266	353	353	353
C	group_508	phage protein	4	4	1	1	491	1	264	164	164	164
C	group_550	hypothetical protein	1	1	1	1	529	1	545	170	170	170
C	group_551	hypothetical protein	2	2	1	1	530	1	375	200	200	200
C	group_552	cI repressor	2	2	1	1	531	1	376	767	767	767
C	group_292	orf73	7	7	1	1	541	1	416	479	479	479
C	group_293	hypothetical protein	7	7	1	1	542	1	417	422	422	422
C	group_489	plasmid stabilisation system protein	1	1	1	1	546	1	403	263	263	263
C	group_490	hypothetical protein	1	1	1	1	547	1	402	239	239	239
C	group_504	LIM domain protein	1	1	1	1	552	1	351	674	674	674
C	group_505	hypothetical protein	1	1	1	1	553	1	352	758	758	758
C	group_509	hypothetical protein	4	4	1	1	579	1	318	239	239	239
C	group_234	DNA, complete genome	4	4	1	1	580	1	319	170	170	170
C	group_555	hypothetical protein	1	1	1	1	581	1	482	161	161	161
C	group_228	hypothetical protein	4	4	1	1	582	1	286	254	260	258
C	group_227	hypothetical protein	3	3	1	1	583	1	287	254	254	254
C	group_498	hypothetical protein	3	3	1	1	584	1	288	221	221	221
C	group_497	hypothetical protein	4	4	1	1	585	1	294	161	161	161
C	group_30	Phage protein	2	2	1	1	600	1	312	203	203	203
C	group_496	transcriptional regulator	2	2	1	1	602	1	314	188	188	188
C	group_495	hypothetical protein	2	2	1	1	603	1	315	161	161	161
C	group_494	phage protein	2	2	1	1	604	1	316	806	806	806
C	group_493	phage protein	2	2	1	1	605	1	317	329	329	329
C	group_620	hypothetical protein	1	1	1	1	606	1	544	158	158	158
C	group_485	Phage protein	7	7	1	1	610	1	343	221	221	221
C	group_611	hypothetical protein	1	1	1	1	617	1	269	290	290	290
C	group_612	hypothetical protein	1	1	1	1	618	1	270	206	206	206
C	group_553	XRE family transcriptional regulator	2	2	1	1	619	1	271	206	206	206
C	group_554	phage replication protein	2	2	1	1	620	1	272	362	362	362
CD	group_131	hypothetical protein	3	3	1	1	64	1	293	203	206	204
CD	group_86	phage protein	4	4	1	1	71	1	285	143	143	143
CD	group_93	phage protein	5	5	1	1	238	1	253	434	449	440
CD	group_41	phage protein	17	17	1	1	471	1	469	152	155	152
CD	group_233	prophage ps2 protein 15	14	14	1	1	472	1	459	1343	1352	1343
CD	group_111	phage protein	14	14	1	1	473	1	458	821	914	827
CD	group_171	hypothetical protein	14	14	1	1	474	1	457	503	506	504
CD	group_170	putative NTP-binding protein	14	14	1	1	475	1	456	776	827	819
CD	group_298	phage protein	14	14	1	1	476	1	455	317	317	317
CD	group_169	putative helicase	14	14	1	1	477	1	454	1193	1202	1193
CD	group_297	phage protein	14	14	1	1	478	1	444	485	485	485
CD	group_168	phage protein	16	16	1	1	479	1	443	359	359	359
CD	group_110	phage protein	15	15	1	1	480	1	435	482	482	482
CD	group_45	hypothetical protein	16	16	1	1	482	1	434	221	764	730
CD	group_57	hypothetical protein	16	16	1	1	483	1	433	230	230	230
CD	group_109	phage protein	16	16	1	1	484	1	432	341	341	341
CD	group_167	hypothetical protein	15	15	1	1	485	1	428	188	191	190
CD	group_166	hypothetical protein	14	14	1	1	486	1	424	194	215	198
CD	group_465	hypothetical protein	3	3	1	1	488	1	420	203	203	203
CD	group_464	phage protein	2	2	1	1	490	1	378	185	185	185
CD	group_220	Cro/CI family transcriptional regulator	6	6	1	1	492	1	265	161	215	206
CD	group_130	hypothetical protein	7	7	1	1	522	1	384	191	191	191
CD	group_29	Phage protein	6	6	1	1	523	1	385	134	203	157
CD	group_344	phage protein	7	7	1	1	524	1	386	689	689	689
CD	group_85	hypothetical protein	9	9	1	1	534	1	387	122	131	129
CD	group_198	abortive infection phage resistance protein	4	4	1	1	536	1	370	950	950	950
CD	group_219	CI-like repressor, phage associated	6	6	1	1	537	1	388	791	794	792
CD	group_463	phage protein	3	3	1	1	538	1	389	764	764	764
CD	group_92	phage DNA-binding protein	4	4	1	1	560	1	357	350	383	368
CE	bet	phage recombination protein Bet	2	2	1	1	95	1	497	812	818	815
CE	group_210	single-strand binding protein family protein	6	6	1	1	104	1	510	416	422	417
CE	group_211	transcriptional regulator, AbrB family	2	2	1	1	119	1	615	215	215	215
CE	group_424	transcriptional regulator	2	2	1	1	120	1	614	353	353	353
CE	group_403	hypothetical protein	2	2	1	1	513	1	365	896	896	896
CE	group_207	hypothetical protein	2	2	1	1	514	1	366	206	206	206
D	group_214	phage protein	2	2	1	1	4	1	441	1175	1175	1175
D	group_454	phage protein	2	2	1	1	5	1	442	464	464	464
D	group_348	hypothetical protein	1	1	1	1	61	1	289	269	269	269
D	group_353	phage protein	1	1	1	1	66	1	464	515	515	515
D	group_352	phage protein	1	1	1	1	67	1	463	332	332	332
D	group_351	phage protein	1	1	1	1	68	1	462	830	830	830
D	group_350	Recombinational DNA repair protein RecT (prophage associated)	1	1	1	1	69	1	461	971	971	971
D	group_349	hypothetical protein	1	1	1	1	70	1	460	233	233	233
D	group_343	phage protein	1	1	1	1	82	1	487	236	236	236
D	group_402	prophage LambdaSa1, lysin	1	1	1	1	214	1	210	887	887	887
D	group_401	phage holin, LL-H family	1	1	1	1	215	1	211	332	332	332
D	group_400	hypothetical protein	1	1	1	1	216	1	212	299	299	299
D	group_399	hypothetical protein	1	1	1	1	217	1	213	1955	1955	1955
D	group_218	putative HNH endonuclease	2	2	1	1	218	1	251	590	620	605
D	group_466	prophage pi1 protein 29	1	1	1	1	219	1	254	398	398	398
D	group_354	hypothetical protein	1	1	1	1	220	1	237	188	188	188
D	group_355	type I restriction-modification system, DNA-methyltransferase subunit M	1	1	1	1	221	1	238	1235	1235	1235
D	group_356	hypothetical protein	1	1	1	1	222	1	244	164	164	164
D	group_387	hypothetical protein	1	1	1	1	223	1	284	179	179	179
D	group_388	Recombinational DNA repair protein RecT (prophage associated)	1	1	1	1	224	1	283	977	977	977
D	group_389	phage protein	1	1	1	1	225	1	282	812	812	812
D	group_390	hypothetical protein	1	1	1	1	226	1	281	245	245	245
D	group_391	hypothetical protein	1	1	1	1	227	1	280	515	515	515
D	group_392	type II DNA modification methyltransferase	1	1	1	1	228	1	239	293	293	293
D	group_393	DNA-binding protein	1	1	1	1	229	1	240	491	491	491
D	group_394	FIG01118889: hypothetical protein	1	1	1	1	230	1	241	404	404	404
D	group_395	type I restriction-modification system, DNA-methyltransferase subunit M	1	1	1	1	231	1	242	989	989	989
D	group_200	hypothetical protein	2	2	1	1	232	1	243	431	431	431
D	group_396	hypothetical protein	1	1	1	1	233	1	236	134	134	134
D	group_397	hypothetical protein	1	1	1	1	234	1	235	200	200	200
D	group_398	phage protein	1	1	1	1	235	1	234	260	260	260
D	group_201	phage membrane protein	2	2	1	1	236	1	248	311	311	311
D	group_475	hypothetical protein	1	1	1	1	237	1	252	215	215	215
D	group_357	phage protein	1	1	1	1	239	1	249	404	404	404
D	group_358	hypothetical protein	3	3	1	1	240	1	250	398	398	398
D	group_48	serine protein kinase	1	1	1	1	241	1	58	1103	1103	1103
D	group_87	phage protein	5	5	1	1	242	1	233	1355	1394	1382
D	group_49	serine protein kinase	5	5	1	1	243	1	232	362	1487	1262
D	group_202	Phage Mu protein F like protein	5	5	1	1	244	1	231	1580	1580	1580
D	group_203	hypothetical protein	5	5	1	1	245	1	230	191	191	191
D	group_88	putative scaffolding protein	5	5	1	1	246	1	229	539	539	539
D	group_204	phage major capsid protein	5	5	1	1	247	1	228	917	917	917
D	group_62	hypothetical protein	5	5	1	1	248	1	227	218	227	225
D	group_63	hypothetical protein	5	5	1	1	249	1	226	530	530	530
D	group_132	hypothetical protein	5	5	1	1	250	1	225	305	305	305
D	group_64	Lj965 prophage protein	5	5	1	1	251	1	224	407	407	407
D	group_89	hypothetical protein	5	5	1	1	252	1	223	368	368	368
D	group_359	hypothetical protein	5	5	1	1	253	1	222	617	617	617
D	group_360	hypothetical protein	5	5	1	1	254	1	221	428	428	428
D	group_361	hypothetical protein	5	5	1	1	255	1	220	209	209	209
D	group_91	tail tape measure protein	5	5	1	1	256	1	219	692	2621	2235
D	group_90	tail tape measure protein	1	1	1	1	257	1	218	1994	1994	1994
D	group_133	prophage protein	5	5	1	1	258	1	217	716	716	716
D	group_135	Phage lysin, N-acetylmuramoyl-L-alanine amidase	3	3	1	1	259	1	61	1001	1004	1003
D	group_363	lin2375 protein	2	2	1	1	260	1	62	278	278	278
D	group_462	pectinesterase	1	1	1	1	261	1	64	2126	2126	2126
D	group_72	hypothetical protein	2	2	1	1	262	1	63	299	299	299
D	group_362	hypothetical protein	1	1	1	1	263	1	59	2024	2024	2024
D	group_478	putative holin	1	1	1	1	264	1	60	230	230	230
D	group_477	phage protein	1	1	1	1	265	1	214	281	281	281
D	group_476	hypothetical protein	1	1	1	1	266	1	215	2120	2120	2120
D	group_134	prophage Lp1 protein 52, endolysin	5	5	1	1	267	1	216	1352	1352	1352
D	group_461	phage protein	1	1	1	1	349	1	247	416	416	416
D	group_460	hypothetical protein	1	1	1	1	350	1	246	209	209	209
D	group_459	hypothetical protein	1	1	1	1	351	1	245	164	164	164
D	group_386	hypothetical protein	1	1	1	1	376	1	279	269	269	269
D	group_385	hypothetical protein	1	1	1	1	377	1	278	206	206	206
D	group_345	phage protein	1	1	1	1	378	1	274	188	188	188
D	group_346	phage protein	1	1	1	1	379	1	275	200	200	200
D	group_347	XRE family transcriptional regulator	1	1	1	1	380	1	276	188	188	188
D	group_199	excisionase	2	2	1	1	381	1	277	311	311	311
D	group_384	phage replication protein	1	1	1	1	382	1	273	266	266	266
D	group_455	phage protein	1	1	1	1	462	1	437	314	314	314
D	group_456	essential recombination function protein	1	1	1	1	463	1	436	710	710	710
D	group_472	hypothetical protein	1	1	1	1	464	1	440	215	215	215
D	group_473	phage protein	1	1	1	1	465	1	439	314	314	314
D	group_474	essential recombination function protein	1	1	1	1	466	1	438	698	698	698
D	group_215	hypothetical protein	2	2	1	1	467	1	465	290	290	290
D	group_457	single-strand binding protein	2	2	1	1	468	1	466	392	392	392
D	group_458	phage protein	2	2	1	1	469	1	467	827	827	827
D	group_216	phage protein	2	2	1	1	470	1	468	1400	1400	1400
D	group_453	Hypothetical protein	1	1	1	1	481	1	263	479	479	479
D	group_336	phage protein	1	1	1	1	515	1	368	449	449	449
D	group_337	phage transcriptional repressor	1	1	1	1	516	1	367	728	728	728
D	group_338	hypothetical protein	1	1	1	1	517	1	379	284	284	284
D	group_339	hypothetical protein	1	1	1	1	518	1	380	275	275	275
D	group_340	hypothetical protein	1	1	1	1	519	1	381	212	212	212
D	group_341	hypothetical protein	1	1	1	1	520	1	382	680	680	680
D	group_342	Phage protein	1	1	1	1	521	1	383	203	203	203
D	group_335	integrase	1	1	1	1	535	1	369	1142	1142	1142
D	group_376	integrase	1	1	1	1	548	1	353	1142	1142	1142
D	group_377	hypothetical protein	1	1	1	1	549	1	354	491	491	491
D	group_378	hypothetical protein	1	1	1	1	550	1	355	1073	1073	1073
D	group_379	cI-like repressor	1	1	1	1	551	1	356	377	377	377
D	group_449	phage repressor	1	1	1	1	554	1	345	350	350	350
D	group_447	integrase	1	1	1	1	555	1	346	1142	1142	1142
D	group_448	type I restriction enzyme related protein	1	1	1	1	556	1	347	1070	1070	1070
D	int	phage integrase	1	1	1	1	557	1	348	1151	1151	1151
D	group_468	putative lipoprotein	1	1	1	1	558	1	349	539	539	539
D	group_213	Phage protein	2	2	1	1	559	1	350	383	383	383
D	group_471	hypothetical protein	1	1	1	1	622	1	427	188	188	188
D	group_470	excisionase	1	1	1	1	623	1	426	350	350	350
D	group_469	hypothetical protein	1	1	1	1	624	1	425	473	473	473
D	group_452	hypothetical protein	1	1	1	1	625	1	431	191	191	191
D	group_451	hypothetical protein	1	1	1	1	626	1	430	239	239	239
D	group_450	hypothetical protein	1	1	1	1	627	1	429	272	272	272
D	group_381	phage protein	1	1	1	1	629	1	359	215	215	215
D	group_380	hypothetical protein	1	1	1	1	630	1	358	152	152	152
DE	group_212	GDSL-like Lipase/Acylhydrolase	2	2	1	1	285	1	209	2120	2186	2153
E	group_405	phage replication protein	1	1	1	1	86	1	483	278	278	278
E	group_406	hypothetical protein	1	1	1	1	87	1	484	251	251	251
E	group_407	hypothetical protein	1	1	1	1	88	1	485	209	209	209
E	group_408	phage protein	1	1	1	1	89	1	486	185	185	185
E	group_409	hypothetical protein	1	1	1	1	91	1	493	254	254	254
E	group_410	hypothetical protein	1	1	1	1	92	1	494	260	260	260
E	group_411	hypothetical protein	1	1	1	1	93	1	495	131	131	131
E	group_412	hypothetical protein	1	1	1	1	94	1	496	179	179	179
E	group_413	phage protein	1	1	1	1	96	1	498	1064	1064	1064
E	group_414	hypothetical protein	1	1	1	1	97	1	499	323	323	323
E	group_415	hypothetical protein	1	1	1	1	105	1	509	689	689	689
E	group_416	holliday junction resolvase	1	1	1	1	106	1	508	419	419	419
E	group_417	hypothetical protein	1	1	1	1	107	1	507	179	179	179
E	group_418	phage protein	1	1	1	1	108	1	506	677	677	677
E	group_419	hypothetical protein	1	1	1	1	109	1	505	212	212	212
E	group_420	hypothetical protein	1	1	1	1	110	1	504	242	242	242
E	group_421	gp27	1	1	1	1	111	1	503	260	260	260
E	group_422	DNA binding protein	1	1	1	1	112	1	502	329	329	329
E	group_423	hypothetical protein	1	1	1	1	113	1	501	446	446	446
E	group_429	minor capsid protein	1	1	1	1	114	1	620	1670	1670	1670
E	group_428	minor capsid protein	1	1	1	1	115	1	619	1508	1508	1508
E	group_427	phage terminase	1	1	1	1	116	1	618	1289	1289	1289
E	group_426	phage protein	1	1	1	1	117	1	617	491	491	491
E	group_425	gp31	1	1	1	1	118	1	616	446	446	446
E	group_430	phage protein	1	1	1	1	268	1	630	242	242	242
E	group_431	hypothetical protein	1	1	1	1	269	1	629	122	122	122
E	group_432	phage protein	1	1	1	1	270	1	628	314	314	314
E	group_433	phage protein	1	1	1	1	271	1	627	569	569	569
E	group_434	phage major capsid protein	1	1	1	1	272	1	626	872	872	872
E	group_435	phage protein	1	1	1	1	273	1	625	248	248	248
E	group_436	hypothetical protein	1	1	1	1	274	1	624	227	227	227
E	group_437	phage protein	1	1	1	1	275	1	623	401	401	401
E	group_438	minor capsid protein - phage associated	1	1	1	1	276	1	622	332	332	332
E	group_439	putative minor capsid protein	1	1	1	1	277	1	621	392	392	392
E	group_440	minor capsid protein	1	1	1	1	278	1	202	401	401	401
E	group_441	phage protein	1	1	1	1	279	1	203	461	461	461
E	group_442	hypothetical protein	1	1	1	1	280	1	204	359	359	359
E	group_443	phage protein	1	1	1	1	281	1	205	617	617	617
E	group_444	putative membrane protein	1	1	1	1	282	1	206	3437	3437	3437
E	group_445	prophage Lp1 protein 51	1	1	1	1	283	1	207	719	719	719
E	group_446	putative membrane metallo-endo-peptidase	1	1	1	1	284	1	208	1376	1376	1376

## Sheet: Groups of >5 shared genes
Venn Diagram	Gene	Annotation	No. isolates	No. sequences	Avg sequences per isolate	Genome Fragment	Order within Fragment	Accessory Fragment	Accessory Order with Fragment	Min group size nuc	Max group size nuc	Avg group size nuc
AC	group_247	phage protein	2	2	1	1	23	1	30	527	527	527
AC	group_158	hypothetical protein	3	3	1	1	56	1	54	371	371	371
AC	group_193	hypothetical protein	3	3	1	1	418	1	553	512	524	520
AC	group_102	hypothetical protein	12	12	1	1	419	1	555	452	476	456
AC	ssb1	phage single-strand DNA binding protein	12	12	1	1	420	1	556	701	710	702
AC	group_155	phage protein	14	14	1	1	421	1	558	992	992	992
AC	group_277	phage protein	14	14	1	1	422	1	559	176	176	176
AC	group_55	single-strand binding protein	14	14	1	1	423	1	560	545	575	553
AC	group_194	C-5 cytosine-specific DNA methylase	3	3	1	1	426	1	563	767	806	792
AC	group_75	hypothetical protein	14	14	1	1	431	1	569	182	224	204
AC	group_279	phage protein	10	10	1	1	432	1	571	434	434	434
AC	group_76	phage protein	14	14	1	1	433	1	572	197	737	582
AC	group_280	phage protein	14	14	1	1	434	1	573	212	212	212
AC	group_103	phage Holliday junction resolvase	14	14	1	1	435	1	574	350	401	354
AC	group_157	hypothetical protein	13	13	1	1	437	1	576	206	206	206
AC	group_226	phage replication protein	5	5	1	1	601	1	313	266	266	266
BC	group_536	gp31	4	4	1	1	132	1	11	428	428	428
BC	group_222	hypothetical protein	4	4	1	1	134	1	13	170	176	174
BC	group_246	hypothetical protein	3	3	1	1	140	1	29	524	695	581
BC	group_2	PblB	2	2	1	1	147	1	192	3875	6131	5003
BC	group_1	phage hyaluronidase	15	15	1	1	174	1	115	605	9098	6196
BC	group_53	phage protein	46	46	1	1	291	1	195	350	350	350
BC	group_33	phage protein	46	46	1	1	292	1	194	203	203	203
BC	group_3	PblB	33	33	1	1	316	1	193	1877	9908	6795
BC	group_369	hypothetical protein	3	3	1	1	348	1	39	188	188	188
BC	group_480	gp27	3	3	1	1	353	1	41	260	260	260
BC	group_481	hypothetical protein	6	6	1	1	355	1	43	458	458	458
BC	group_32	phage protein	27	27	1	1	399	1	537	143	323	225
BC	group_18	type II DNA modification methyltransferase	6	6	1	1	446	1	48	263	1151	820
BC	group_151	gp27	7	7	1	1	450	1	49	260	260	260
BC	group_506	gp27	4	4	1	1	451	1	37	134	134	134
BC	group_144	phage protein	3	3	1	1	453	1	51	587	587	587
BC	group_256	hypothetical protein	11	11	1	1	454	1	53	161	161	161
BC	group_69	phage protein	7	7	1	1	455	1	56	503	692	533
BC	group_608	hypothetical protein	2	2	1	1	493	1	391	1094	1094	1094
BC	group_607	hypothetical protein	2	2	1	1	494	1	392	188	188	188
BC	group_148	hypothetical protein	3	3	1	1	533	1	377	275	275	275
BC	group_163	phage protein	9	9	1	1	540	1	415	380	380	380
BC	group_492	phage transcriptional regulator, Cro/CI family	5	5	1	1	543	1	418	356	356	356
BC	group_137	Phage protein	4	4	1	1	562	1	407	380	380	380
BC	group_165	hypothetical protein	4	4	1	1	607	1	320	218	218	218
BC	group_31	Phage protein	27	27	1	1	609	1	342	143	170	148
BC	group_28	Phage protein	25	25	1	1	621	1	344	137	281	178
CD	group_131	hypothetical protein	3	3	1	1	64	1	293	203	206	204
CD	group_86	phage protein	4	4	1	1	71	1	285	143	143	143
CD	group_93	phage protein	5	5	1	1	238	1	253	434	449	440
CD	group_41	phage protein	17	17	1	1	471	1	469	152	155	152
CD	group_233	prophage ps2 protein 15	14	14	1	1	472	1	459	1343	1352	1343
CD	group_111	phage protein	14	14	1	1	473	1	458	821	914	827
CD	group_171	hypothetical protein	14	14	1	1	474	1	457	503	506	504
CD	group_170	putative NTP-binding protein	14	14	1	1	475	1	456	776	827	819
CD	group_298	phage protein	14	14	1	1	476	1	455	317	317	317
CD	group_169	putative helicase	14	14	1	1	477	1	454	1193	1202	1193
CD	group_297	phage protein	14	14	1	1	478	1	444	485	485	485
CD	group_168	phage protein	16	16	1	1	479	1	443	359	359	359
CD	group_110	phage protein	15	15	1	1	480	1	435	482	482	482
CD	group_45	hypothetical protein	16	16	1	1	482	1	434	221	764	730
CD	group_57	hypothetical protein	16	16	1	1	483	1	433	230	230	230
CD	group_109	phage protein	16	16	1	1	484	1	432	341	341	341
CD	group_167	hypothetical protein	15	15	1	1	485	1	428	188	191	190
CD	group_166	hypothetical protein	14	14	1	1	486	1	424	194	215	198
CD	group_465	hypothetical protein	3	3	1	1	488	1	420	203	203	203
CD	group_464	phage protein	2	2	1	1	490	1	378	185	185	185
CD	group_220	Cro/CI family transcriptional regulator	6	6	1	1	492	1	265	161	215	206
CD	group_130	hypothetical protein	7	7	1	1	522	1	384	191	191	191
CD	group_29	Phage protein	6	6	1	1	523	1	385	134	203	157
CD	group_344	phage protein	7	7	1	1	524	1	386	689	689	689
CD	group_85	hypothetical protein	9	9	1	1	534	1	387	122	131	129
CD	group_198	abortive infection phage resistance protein	4	4	1	1	536	1	370	950	950	950
CD	group_219	CI-like repressor, phage associated	6	6	1	1	537	1	388	791	794	792
CD	group_463	phage protein	3	3	1	1	538	1	389	764	764	764
CD	group_92	phage DNA-binding protein	4	4	1	1	560	1	357	350	383	368
CE	bet	phage recombination protein Bet	2	2	1	1	95	1	497	812	818	815
CE	group_210	single-strand binding protein family protein	6	6	1	1	104	1	510	416	422	417
CE	group_211	transcriptional regulator, AbrB family	2	2	1	1	119	1	615	215	215	215
CE	group_424	transcriptional regulator	2	2	1	1	120	1	614	353	353	353
CE	group_403	hypothetical protein	2	2	1	1	513	1	365	896	896	896
CE	group_207	hypothetical protein	2	2	1	1	514	1	366	206	206	206
ABC	group_104	hypothetical protein	7	7	1	1	57	1	55	209	212	211
ABC	group_50	hypothetical protein	9	9	1	1	58	1	610	122	200	160
ABC	group_84	gp29	7	7	1	1	135	1	15	236	242	237
ABC	group_5	lytic amidase (N-acetylmuramoyl-L-alanine amidase)	44	44	1	1	212	1	196	443	956	944
ABC	group_14	phage holin, LL-H family	42	42	1	1	213	1	198	332	335	332
ABC	group_43	holin 1	43	43	1	1	289	1	199	329	416	403
ABC	group_9	hypothetical protein	19	19	1	1	364	1	583	287	572	398
ABC	group_65	phage protein	5	5	1	1	365	1	57	485	674	600
ABC	group_8	gp24	54	54	1	1	458	1	587	314	329	317
