# Supplementary material for: Pneumococcal prophages are diverse, but not without structure or history
Source: Sci Rep. 2017 Feb 20;7:42976. doi: 10.1038/srep42976 (PMC5317160; doi:10.1038/srep42976)
Supplement: Supplementary Table S4 [file srep42976-s5.xls]

## Sheet: title page
Supplementary Information:
Pneumococcal prophages are diverse, but not without structure or history
Angela B Brueggemann, Caroline L Harrold, Reza Rezaei Javan, Andries J van Tonder, Angus J McDonnell and Ben A Edwards
Nuffield Department of Medicine, University of Oxford, United Kingdom
Corresponding author: Angela B Brueggemann (angela.brueggemann@ndm.ox.ac.uk)

## Sheet: phage cluster summary
Phage cluster	N	ave pairwise identity	range	Identical or highly similar genes (>95% nucleotide identity)	host pneumococci (n)	years
A	13	0.836	75.9-95.1%	integrase (2 groups: highly similar members of each group)	15	1939-2005
				DNA binding protein
				Holliday junction resolvase (DNA replication)
				ParB-like protein
				phage packaging, capsid, tail and other structural proteins
				holin and lysin proteins
				phage proteins of unknown function
B1	3	0.919	90.6-93.8%	integrase	3	1957-2005
				exonuclease
				DNA binding protein
				DNA replication protein
				type II DNA modification methyltransferase
				RNA polymerase ECF family sigma factor
				LambdaSa2, site-specific recombinase phage integrase family protein
				endonuclease
				phage packaging, capsid, tail and other structural proteins
				clp-protease
				lytic amidase
				phage proteins of unknown function
B2	3	0.833	78.9-91.8%	integrase	5	1988-2000
				DNA replication protein
				LambdaBa04, DNA-binding protein
				site-specific recombinase
				pblA
				holin protein
				phage packaging, capsid, tail and other structural proteins
				phage proteins of unknown function
B3	14	0.779	70.2-96.8%	integrase	21	1941-2007
				phage lipoprotein
				DNA replication protein
				transcriptional activator
				site-specific recombinase
				phage nuclease
				phage packaging, capsid, tail and other structural proteins
				holin and lysin proteins
				phage proteins of unknown function
B4	8	0.787	66.1-95.3%	transcriptional activator	13	1938-2007
				site-specific recombinase
				phage protease
				phage packaging, capsid, tail and other structural proteins
				lysin protein
				other phage proteins of unknown function
C	19	0.696	55.1-97.4%	integrase	31	1939-2008
				putative helicase
				putative NTP-binding protein
				phage packaging, capsid, tail and other structural proteins
				lytic amidase
				phage proteins of unknown function
D	5	0.656	57.8-81.9%	serine protein kinase	5	1939-1985
				endolysin
				phage packaging, capsid, tail and other structural proteins
				phage proteins of unknown function
E (IPP24)	1	--	--	--	1	1985
Total	66	0.403	21.7-96.8%	--	94	1938-2008
