# Supplementary material for: Pneumococcal prophages are diverse, but not without structure or history
Source: Sci Rep. 2017 Feb 20;7:42976. doi: 10.1038/srep42976 (PMC5317160; doi:10.1038/srep42976)
Supplement: Supplementary Table S5 [file srep42976-s6.xls]

## Sheet: title page
Supplementary Information:
Pneumococcal prophages are diverse, but not without structure or history
Angela B Brueggemann, Caroline L Harrold, Reza Rezaei Javan, Andries J van Tonder, Angus J McDonnell and Ben A Edwards
Nuffield Department of Medicine, University of Oxford, United Kingdom
Corresponding author: Angela B Brueggemann (angela.brueggemann@ndm.ox.ac.uk)

## Sheet: flanking_genes
	full-length (n)	putatively full-length (n)	upstream gene A	upstream gene B	upstream gene C	upstream gene D	upstream gene E	upstream gene F	PHAGE	downstream gene G	downstream gene H	downstream gene I	downstream gene J	downstream gene K	downstream gene L
category a.1	33	0	ATP-dependent protease ATP-binding subunit ClpX	ribosome biogenesis GTP-binding protein YsxC	endoribonuclease L-PSP	P-loop-containing kinase	transporter	putative sporulation transcription regulator whiA	PHAGE	pyridine nucleotide-disulfide oxidoreductase	ABC transporter permease	lipoprotein	phosphoglucosamine mutase	transposase	degV family protein
category a.2	2	52	ATP-dependent protease ATP-binding subunit ClpX	ribosome biogenesis GTP-binding protein YsxC	endoribonuclease L-PSP	P-loop-containing kinase	transporter	putative sporulation transcription regulator whiA	PHAGE	assembly gap	--	--	--	--	--
IPPX12			ATP-dependent protease ATP-binding subunit ClpX	ribosome biogenesis GTP-binding protein YsxC	endoribonuclease L-PSP	P-loop-containing kinase	transporter	putative sporulation transcription regulator whiA		assembly_gap	--	--	--	--	--
IPPX142			ATP-dependent protease ATP-binding subunit ClpX	ribosome biogenesis GTP-binding protein YsxC	endoribonuclease L-PSP	P-loop-containing kinase	transporter	putative sporulation transcription regulator whiA		assembly_gap	--	--	--	--	--
IPPX145			ATP-dependent protease ATP-binding subunit ClpX	ribosome biogenesis GTP-binding protein YsxC	endoribonuclease L-PSP	P-loop-containing kinase	transporter	putative sporulation transcription regulator whiA		assembly_gap	--	--	--	--	--
IPPX162			ATP-dependent protease ATP-binding subunit ClpX	ribosome biogenesis GTP-binding protein YsxC	endoribonuclease L-PSP	P-loop-containing kinase	transporter	putative sporulation transcription regulator whiA		assembly_gap	--	--	--	--	--
IPPX170			ATP-dependent protease ATP-binding subunit ClpX	ribosome biogenesis GTP-binding protein YsxC	endoribonuclease L-PSP	P-loop-containing kinase	transporter	putative sporulation transcription regulator whiA		assembly_gap	--	--	--	--	--
IPPX179			ATP-dependent protease ATP-binding subunit ClpX	ribosome biogenesis GTP-binding protein YsxC	endoribonuclease L-PSP	P-loop-containing kinase	transporter	putative sporulation transcription regulator whiA		assembly_gap	--	--	--	--	--
IPPX2			ATP-dependent protease ATP-binding subunit ClpX	ribosome biogenesis GTP-binding protein YsxC	endoribonuclease L-PSP	P-loop-containing kinase	transporter	putative sporulation transcription regulator whiA		assembly_gap	--	--	--	--	--
IPPX216			ATP-dependent protease ATP-binding subunit ClpX	ribosome biogenesis GTP-binding protein YsxC	endoribonuclease L-PSP	P-loop-containing kinase	transporter	putative sporulation transcription regulator whiA		assembly_gap	--	--	--	--	--
IPPX277			ATP-dependent protease ATP-binding subunit ClpX	ribosome biogenesis GTP-binding protein YsxC	endoribonuclease L-PSP	P-loop-containing kinase	transporter	putative sporulation transcription regulator whiA		assembly_gap	--	--	--	--	--
IPPX298			ATP-dependent protease ATP-binding subunit ClpX	ribosome biogenesis GTP-binding protein YsxC	endoribonuclease L-PSP	P-loop-containing kinase	transporter	putative sporulation transcription regulator whiA		assembly_gap	--	--	--	--	--
IPPX3			ATP-dependent protease ATP-binding subunit ClpX	ribosome biogenesis GTP-binding protein YsxC	endoribonuclease L-PSP	P-loop-containing kinase	transporter	putative sporulation transcription regulator whiA		assembly_gap	--	--	--	--	--
IPPX300			ATP-dependent protease ATP-binding subunit ClpX	ribosome biogenesis GTP-binding protein YsxC	endoribonuclease L-PSP	P-loop-containing kinase	transporter	putative sporulation transcription regulator whiA		assembly_gap	--	--	--	--	--
IPPX306			ATP-dependent protease ATP-binding subunit ClpX	ribosome biogenesis GTP-binding protein YsxC	endoribonuclease L-PSP	P-loop-containing kinase	transporter	putative sporulation transcription regulator whiA		assembly_gap	--	--	--	--	--
IPPX308			ATP-dependent protease ATP-binding subunit ClpX	ribosome biogenesis GTP-binding protein YsxC	endoribonuclease L-PSP	P-loop-containing kinase	transporter	putative sporulation transcription regulator whiA		assembly_gap	--	--	--	--	--
IPPX314			ATP-dependent protease ATP-binding subunit ClpX	ribosome biogenesis GTP-binding protein YsxC	endoribonuclease L-PSP	P-loop-containing kinase	transporter	putative sporulation transcription regulator whiA		assembly_gap	--	--	--	--	--
IPPX319			ATP-dependent protease ATP-binding subunit ClpX	ribosome biogenesis GTP-binding protein YsxC	endoribonuclease L-PSP	P-loop-containing kinase	transporter	putative sporulation transcription regulator whiA		assembly_gap	--	--	--	--	--
IPPX320			ATP-dependent protease ATP-binding subunit ClpX	ribosome biogenesis GTP-binding protein YsxC	endoribonuclease L-PSP	P-loop-containing kinase	transporter	putative sporulation transcription regulator whiA		assembly_gap	--	--	--	--	--
IPPX325			ATP-dependent protease ATP-binding subunit ClpX	ribosome biogenesis GTP-binding protein YsxC	endoribonuclease L-PSP	P-loop-containing kinase	transporter	putative sporulation transcription regulator whiA		assembly_gap	--	--	--	--	--
IPPX329			ATP-dependent protease ATP-binding subunit ClpX	ribosome biogenesis GTP-binding protein YsxC	endoribonuclease L-PSP	P-loop-containing kinase	transporter	putative sporulation transcription regulator whiA		assembly_gap	--	--	--	--	--
IPPX332			ATP-dependent protease ATP-binding subunit ClpX	ribosome biogenesis GTP-binding protein YsxC	endoribonuclease L-PSP	P-loop-containing kinase	transporter	putative sporulation transcription regulator whiA		assembly_gap	--	--	--	--	--
IPPX335			ATP-dependent protease ATP-binding subunit ClpX	ribosome biogenesis GTP-binding protein YsxC	endoribonuclease L-PSP	P-loop-containing kinase	transporter	putative sporulation transcription regulator whiA		assembly_gap	--	--	--	--	--
IPPX350			ATP-dependent protease ATP-binding subunit ClpX	ribosome biogenesis GTP-binding protein YsxC	endoribonuclease L-PSP	P-loop-containing kinase	transporter	putative sporulation transcription regulator whiA		assembly_gap	--	--	--	--	--
IPPX354			ATP-dependent protease ATP-binding subunit ClpX	ribosome biogenesis GTP-binding protein YsxC	endoribonuclease L-PSP	P-loop-containing kinase	transporter	putative sporulation transcription regulator whiA		assembly_gap	--	--	--	--	--
IPPX358			ATP-dependent protease ATP-binding subunit ClpX	ribosome biogenesis GTP-binding protein YsxC	endoribonuclease L-PSP	P-loop-containing kinase	transporter	putative sporulation transcription regulator whiA		assembly_gap	--	--	--	--	--
IPPX361			ATP-dependent protease ATP-binding subunit ClpX	ribosome biogenesis GTP-binding protein YsxC	endoribonuclease L-PSP	P-loop-containing kinase	transporter	putative sporulation transcription regulator whiA		assembly_gap	--	--	--	--	--
IPPX363			ATP-dependent protease ATP-binding subunit ClpX	ribosome biogenesis GTP-binding protein YsxC	endoribonuclease L-PSP	P-loop-containing kinase	transporter	putative sporulation transcription regulator whiA		assembly_gap	--	--	--	--	--
IPPX364			ATP-dependent protease ATP-binding subunit ClpX	ribosome biogenesis GTP-binding protein YsxC	endoribonuclease L-PSP	P-loop-containing kinase	transporter	putative sporulation transcription regulator whiA		assembly_gap	--	--	--	--	--
IPPX368			ATP-dependent protease ATP-binding subunit ClpX	ribosome biogenesis GTP-binding protein YsxC	endoribonuclease L-PSP	P-loop-containing kinase	transporter	putative sporulation transcription regulator whiA		assembly_gap	--	--	--	--	--
IPPX371			ATP-dependent protease ATP-binding subunit ClpX	ribosome biogenesis GTP-binding protein YsxC	endoribonuclease L-PSP	P-loop-containing kinase	transporter	putative sporulation transcription regulator whiA		assembly_gap	--	--	--	--	--
IPPX383			ATP-dependent protease ATP-binding subunit ClpX	ribosome biogenesis GTP-binding protein YsxC	endoribonuclease L-PSP	P-loop-containing kinase	transporter	putative sporulation transcription regulator whiA		assembly_gap	--	--	--	--	--
IPPX388			ATP-dependent protease ATP-binding subunit ClpX	ribosome biogenesis GTP-binding protein YsxC	endoribonuclease L-PSP	P-loop-containing kinase	transporter	putative sporulation transcription regulator whiA		assembly_gap	--	--	--	--	--
IPPX389			ATP-dependent protease ATP-binding subunit ClpX	ribosome biogenesis GTP-binding protein YsxC	endoribonuclease L-PSP	P-loop-containing kinase	transporter	putative sporulation transcription regulator whiA		assembly_gap	--	--	--	--	--
IPPX402			ATP-dependent protease ATP-binding subunit ClpX	ribosome biogenesis GTP-binding protein YsxC	endoribonuclease L-PSP	P-loop-containing kinase	transporter	putative sporulation transcription regulator whiA		assembly_gap	--	--	--	--	--
IPPX407			ATP-dependent protease ATP-binding subunit ClpX	ribosome biogenesis GTP-binding protein YsxC	endoribonuclease L-PSP	P-loop-containing kinase	transporter	putative sporulation transcription regulator whiA		assembly_gap	--	--	--	--	--
IPPX409			ATP-dependent protease ATP-binding subunit ClpX	ribosome biogenesis GTP-binding protein YsxC	endoribonuclease L-PSP	P-loop-containing kinase	transporter	putative sporulation transcription regulator whiA		assembly_gap	--	--	--	--	--
IPPX412			ATP-dependent protease ATP-binding subunit ClpX	ribosome biogenesis GTP-binding protein YsxC	endoribonuclease L-PSP	P-loop-containing kinase	transporter	putative sporulation transcription regulator whiA		assembly_gap	--	--	--	--	--
IPPX414			ATP-dependent protease ATP-binding subunit ClpX	ribosome biogenesis GTP-binding protein YsxC	endoribonuclease L-PSP	P-loop-containing kinase	transporter	putative sporulation transcription regulator whiA		assembly_gap	--	--	--	--	--
IPPX453			ATP-dependent protease ATP-binding subunit ClpX	ribosome biogenesis GTP-binding protein YsxC	endoribonuclease L-PSP	P-loop-containing kinase	transporter	putative sporulation transcription regulator whiA		assembly_gap	--	--	--	--	--
IPPX457			ATP-dependent protease ATP-binding subunit ClpX	ribosome biogenesis GTP-binding protein YsxC	endoribonuclease L-PSP	P-loop-containing kinase	transporter	putative sporulation transcription regulator whiA		assembly_gap	--	--	--	--	--
IPPX461			ATP-dependent protease ATP-binding subunit ClpX	ribosome biogenesis GTP-binding protein YsxC	endoribonuclease L-PSP	P-loop-containing kinase	transporter	putative sporulation transcription regulator whiA		assembly_gap	--	--	--	--	--
IPPX462			ATP-dependent protease ATP-binding subunit ClpX	ribosome biogenesis GTP-binding protein YsxC	endoribonuclease L-PSP	P-loop-containing kinase	transporter	putative sporulation transcription regulator whiA		assembly_gap	--	--	--	--	--
IPPX470			ATP-dependent protease ATP-binding subunit ClpX	ribosome biogenesis GTP-binding protein YsxC	endoribonuclease L-PSP	P-loop-containing kinase	transporter	putative sporulation transcription regulator whiA		assembly_gap	--	--	--	--	--
IPPX482			ATP-dependent protease ATP-binding subunit ClpX	ribosome biogenesis GTP-binding protein YsxC	endoribonuclease L-PSP	P-loop-containing kinase	transporter	putative sporulation transcription regulator whiA		assembly_gap	--	--	--	--	--
IPPX485			ATP-dependent protease ATP-binding subunit ClpX	ribosome biogenesis GTP-binding protein YsxC	endoribonuclease L-PSP	P-loop-containing kinase	transporter	putative sporulation transcription regulator whiA		assembly_gap	--	--	--	--	--
IPPX488			ATP-dependent protease ATP-binding subunit ClpX	ribosome biogenesis GTP-binding protein YsxC	endoribonuclease L-PSP	P-loop-containing kinase	transporter	putative sporulation transcription regulator whiA		assembly_gap	--	--	--	--	--
IPPX51			ATP-dependent protease ATP-binding subunit ClpX	ribosome biogenesis GTP-binding protein YsxC	endoribonuclease L-PSP	P-loop-containing kinase	transporter	putative sporulation transcription regulator whiA		assembly_gap	--	--	--	--	--
IPPX75			ATP-dependent protease ATP-binding subunit ClpX	ribosome biogenesis GTP-binding protein YsxC	endoribonuclease L-PSP	P-loop-containing kinase	transporter	putative sporulation transcription regulator whiA		assembly_gap	--	--	--	--	--
IPPX9			ATP-dependent protease ATP-binding subunit ClpX	ribosome biogenesis GTP-binding protein YsxC	endoribonuclease L-PSP	P-loop-containing kinase	transporter	putative sporulation transcription regulator whiA		assembly_gap	--	--	--	--	--
SPN_9_partial (SP9_BS68)			ATP-dependent protease ATP-binding subunit ClpX	ribosome biogenesis GTP-binding protein YsxC	endoribonuclease L-PSP	P-loop-containing kinase	transporter	putative sporulation transcription regulator whiA		assembly_gap	--	--	--	--	--
SPN_23_partial (SP23_BS72)			ATP-dependent protease ATP-binding subunit ClpX	ribosome biogenesis GTP-binding protein YsxC	endoribonuclease L-PSP	P-loop-containing kinase	transporter	putative sporulation transcription regulator whiA		assembly_gap	--	--	--	--	--
SPN_6_partial			assembly_gap	ribosome biogenesis GTP-binding protein YsxC	endoribonuclease L-PSP	P-loop-containing kinase	transporter	putative sporulation transcription regulator whiA		assembly_gap	--	--	--	--	--
IPPX161			ATP-dependent protease ATP-binding subunit ClpX	ribosome biogenesis GTP-binding protein YsxC	endoribonuclease L-PSP	P-loop-containing kinase	transporter	putative sporulation transcription regulator whiA		assembly_gap	--	--	--	--	--
category b.1	26	33	--	assembly gap	putative IS630-Spn1 transposase	IS1167 transposase	recombination regulator RecX	adenylosuccinate synthetase	PHAGE	DNA-binding protein	cytidine/deoxycytidylate deaminase	deoxyuridine 5'-triphosphate nucleotidohydrolase	phosphoglycerate mutase	DNA repair protein RadA	carbonate dehydratase
IPPX195			--	assembly gap	putative IS630-Spn1 transposase	IS1167 transposase	recombination regulator RecX	adenylosuccinate synthetase	PHAGE	assembly gap	--	--	--	--	--
	--	--	5S ribosomal RNA	tRNA-Asn	putative IS630-Spn1 transposase	IS1167 transposase	recombination regulator RecX	adenylosuccinate synthetase	PHAGE	DNA-binding protein	cytidine/deoxycytidylate deaminase	deoxyuridine 5'-triphosphate nucleotidohydrolase	phosphoglycerate mutase	DNA repair protein RadA	carbonate dehydratase
	--	--	5S ribosomal RNA	tRNA-Asn	putative IS630-Spn1 transposase	IS1167 transposase	recombination regulator RecX	adenylosuccinate synthetase	PHAGE	assembly gap	--	--	--	--	--
IPPX139	--	--	5S ribosomal RNA	tRNA-Asn	putative IS630-Spn1 transposase	IS1167 transposase	recombination regulator RecX	adenylosuccinate synthetase	PHAGE	assembly gap	--	--	--	--	--
IPPX221	--	--	5S ribosomal RNA	tRNA-Asn	transposase	IS1167 transposase	recombination regulator RecX	adenylosuccinate synthetase	PHAGE	assembly gap	--	--	--	--	--
	--	--	IS1381 transposase orf A	5S ribosomal RNA	tRNA-Asn	IS1167 transposase	recombination regulator RecX	adenylosuccinate synthetase	PHAGE	DNA-binding protein	hypothetical protein	cytidine/deoxycytidylate deaminase	deoxyuridine 5'-triphosphate nucleotidohydrolase	phosphoglycerate mutase	DNA repair protein RadA
	--	--	origin	transposase-like protein, IS630	putative IS630-Spn1 transposase	IS1167 transposase	recombination regulator RecX	adenylosuccinate synthetase	PHAGE	DNA-binding protein	cytidine/deoxycytidylate deaminase	deoxyuridine 5'-triphosphate nucleotidohydrolase	phosphoglycerate mutase	DNA repair protein RadA	carbonate dehydratase
	--	--	tRNA-Asn	transposase-like protein, IS630	putative IS630-Spn1 transposase	IS1167 transposase	recombination regulator RecX	adenylosuccinate synthetase	PHAGE	DNA-binding protein	cytidine/deoxycytidylate deaminase	deoxyuridine 5'-triphosphate nucleotidohydrolase	phosphoglycerate mutase	DNA repair protein RadA	carbonate dehydratase
	--	--	assembly gap	IS1167 transposase	putative IS630-Spn1 transposase	IS1167 transposase	recombination regulator RecX	adenylosuccinate synthetase	PHAGE	assembly gap	--	--	--	--	--
IPPX224	--	--	assembly gap	IS1167 transposase	putative IS630-Spn1 transposase	IS1167 transposase	recombination regulator RecX	adenylosuccinate synthetase	PHAGE	assembly gap	--	--	--	--	--
	--	--	tRNA-Asn	transposase-like protein, IS630	putative IS630-Spn1 transposase	IS1167 transposase	recombination regulator RecX	adenylosuccinate synthetase	PHAGE	DNA-binding protein	hypothetical protein	cytidine/deoxycytidylate deaminase	deoxyuridine 5'-triphosphate nucleotidohydrolase	phosphoglycerate mutase	DNA repair protein RadA
	--	--	assembly gap	transposase-like protein, IS630	putative IS630-Spn1 transposase	IS1167 transposase	recombination regulator RecX	adenylosuccinate synthetase	PHAGE	assembly gap	--	--	--	--	--
	--	--	tRNA-Asn	transposase-like protein, IS630	putative IS630-Spn1 transposase	IS1167 transposase	recombination regulator RecX	adenylosuccinate synthetase	PHAGE	assembly gap	--	--	--	--	--
	--	--	tRNA-Asn	transposase-like protein, IS630	putative IS630-Spn1 transposase	IS1167 transposase	recombination regulator RecX	adenylosuccinate synthetase	PHAGE	assembly gap	--	--	--	--	--
	--	--	tRNA-Asn	transposase-like protein, IS630	putative IS630-Spn1 transposase	IS1167 transposase	recombination regulator RecX	adenylosuccinate synthetase	PHAGE	assembly gap	--	--	--	--	--
	--	--	tRNA-Glu	tRNA-Ala	tRNA-Asn	transposase-like protein, IS630	recombination regulator RecX	adenylosuccinate synthetase	PHAGE	DNA-binding protein	hypothetical protein	cytidine/deoxycytidylate deaminase	deoxyuridine 5'-triphosphate nucleotidohydrolase	phosphoglycerate mutase	DNA repair protein RadA
	--	--	tRNA-Glu	tRNA-Ala	tRNA-Asn	transposase-like protein, IS630	recombination regulator RecX	adenylosuccinate synthetase	PHAGE	assembly gap	--	--	--	--	--
	--	--	--	--	assembly gap	transposase-like protein, IS630	recombination regulator RecX	adenylosuccinate synthetase	PHAGE	DNA-binding protein	cytidine/deoxycytidylate deaminase	deoxyuridine 5'-triphosphate nucleotidohydrolase	phosphoglycerate mutase	DNA repair protein RadA	carbonate dehydratase
	--	--	--	assembly gap	tRNA-Asn	transposase-like protein, IS630	recombination regulator RecX	adenylosuccinate synthetase	PHAGE	assembly gap	--	--	--	--	--
	--	--	--	--	assembly gap	transposase	recombination regulator RecX	adenylosuccinate synthetase	PHAGE	DNA-binding protein	hypothetical protein	cytidine/deoxycytidylate deaminase	deoxyuridine 5'-triphosphate nucleotidohydrolase	phosphoglycerate mutase	DNA repair protein RadA
	--	--	--	--	assembly gap	transposase	recombination regulator RecX	adenylosuccinate synthetase	PHAGE	assembly gap	--	--	--	--	--
	--	--	--	--	assembly gap	transposase	recombination regulator RecX	adenylosuccinate synthetase	PHAGE	assembly gap	--	--	--	--	--
	--	--	--	--	assembly gap	transposase	recombination regulator RecX	adenylosuccinate synthetase	PHAGE	assembly gap	--	--	--	--	--
	--	--	--	assembly gap	hypothetical protein	transposase	recombination regulator RecX	adenylosuccinate synthetase	PHAGE	assembly gap	--	--	--	--	--
	--	--	--	assembly gap	putative IS630-Spn1 transposase	transposase	recombination regulator RecX	adenylosuccinate synthetase	PHAGE	DNA-binding protein	hypothetical protein	cytidine/deoxycytidylate deaminase	integrase	type I restriction enzyme related protein	Phage protein
	--	--	--	assembly gap	putative IS630-Spn1 transposase	transposase	recombination regulator RecX	adenylosuccinate synthetase	PHAGE	assembly gap	--	--	--	--	--
	--	--	tRNA-Asn	transposase-like protein, IS630	putative IS630-Spn1 transposase	transposase	recombination regulator RecX	adenylosuccinate synthetase	PHAGE	DNA-binding protein	cytidine/deoxycytidylate deaminase	integrase(IPPX49)	integrase(IPPX49)	type I restriction enzyme related protein(IPPX49)	Phage protein(IPPX49)
IPPX153	--	--	tRNA-Asn	transposase-like protein, IS630	putative IS630-Spn1 transposase	transposase	recombination regulator RecX	adenylosuccinate synthetase	PHAGE	assembly gap	--	--	--	--	--
IPPX257	--	--	tRNA-Asn	transposase-like protein, IS630	putative IS630-Spn1 transposase	transposase	recombination regulator RecX	adenylosuccinate synthetase	PHAGE	assembly gap	--	--	--	--	--
IPPX260	--	--	tRNA-Asn	transposase-like protein, IS630	putative IS630-Spn1 transposase	transposase	recombination regulator RecX	adenylosuccinate synthetase	PHAGE	assembly gap	--	--	--	--	--
IPPX273	--	--	tRNA-Asn	transposase-like protein, IS630	putative IS630-Spn1 transposase	transposase	recombination regulator RecX	adenylosuccinate synthetase	PHAGE	assembly gap	--	--	--	--	--
IPPX290	--	--	tRNA-Asn	transposase-like protein, IS630	putative IS630-Spn1 transposase	transposase	recombination regulator RecX	adenylosuccinate synthetase	PHAGE	assembly gap	--	--	--	--	--
IPPX408	--	--	tRNA-Asn	transposase-like protein, IS630	putative IS630-Spn1 transposase	transposase	recombination regulator RecX	adenylosuccinate synthetase	PHAGE	assembly gap	--	--	--	--	--
IPPX90	--	--	tRNA-Asn	transposase-like protein, IS630	putative IS630-Spn1 transposase	transposase	recombination regulator RecX	adenylosuccinate synthetase	PHAGE	assembly gap	--	--	--	--	--
	--	--	tRNA-Asn	transposase-like protein, IS630	putative IS630-Spn1 transposase	transposase	recombination regulator RecX	adenylosuccinate synthetase	PHAGE	hypothetical protein	arginine deiminase	arginine deiminase	FucA	sugar hydrolase	twin-arginine translocation pathway signal
	--	--	tRNA-Ala	tRNA-Asn	putative IS630-Spn1 transposase	transposase	recombination regulator RecX	adenylosuccinate synthetase	PHAGE	DNA-binding protein	hypothetical protein	cytidine/deoxycytidylate deaminase	integrase (IPPX56)	type I restriction enzyme related protein (IPPX56)	Phage protein (IPPX56)
	--	--	assembly gap	tRNA-Asn	transposase	transposase	recombination regulator RecX	adenylosuccinate synthetase	PHAGE	DNA-binding protein	hypothetical protein	cytidine/deoxycytidylate deaminase	transcriptional regulator ComX1	assembly gap	--
	--	--	--	assembly gap	tRNA-Asn	transposase	recombination regulator RecX	adenylosuccinate synthetase	PHAGE	assembly gap	--	--	--	--	--
IPPX10	--	--	--	assembly gap	tRNA-Asn	transposase	recombination regulator RecX	adenylosuccinate synthetase	PHAGE	assembly gap	--	--	--	--	--
IPPX276	--	--	--	assembly gap	tRNA-Asn	transposase	recombination regulator RecX	adenylosuccinate synthetase	PHAGE	assembly gap	--	--	--	--	--
IPPX302	--	--	--	assembly gap	tRNA-Asn	transposase	recombination regulator RecX	adenylosuccinate synthetase	PHAGE	assembly gap	--	--	--	--	--
IPPX304	--	--	--	assembly gap	tRNA-Asn	transposase	recombination regulator RecX	adenylosuccinate synthetase	PHAGE	assembly gap	--	--	--	--	--
IPPX311	--	--	--	assembly gap	tRNA-Asn	transposase	recombination regulator RecX	adenylosuccinate synthetase	PHAGE	assembly gap	--	--	--	--	--
IPPX334	--	--	--	assembly gap	tRNA-Asn	transposase	recombination regulator RecX	adenylosuccinate synthetase	PHAGE	assembly gap	--	--	--	--	--
IPPX352	--	--	--	assembly gap	tRNA-Asn	transposase	recombination regulator RecX	adenylosuccinate synthetase	PHAGE	assembly gap	--	--	--	--	--
IPPX356	--	--	--	assembly gap	tRNA-Asn	transposase	recombination regulator RecX	adenylosuccinate synthetase	PHAGE	assembly gap	--	--	--	--	--
IPPX367	--	--	--	assembly gap	tRNA-Asn	transposase	recombination regulator RecX	adenylosuccinate synthetase	PHAGE	assembly gap	--	--	--	--	--
IPPX4	--	--	--	assembly gap	tRNA-Asn	transposase	recombination regulator RecX	adenylosuccinate synthetase	PHAGE	assembly gap	--	--	--	--	--
	--	--	assembly gap	tRNA-Ala	tRNA-Asn	transposase	recombination regulator RecX	adenylosuccinate synthetase	PHAGE	hypothetical protein	cytidine/deoxycytidylate deaminase	deoxyuridine 5'-triphosphate nucleotidohydrolase	phosphoglycerate mutase	DNA repair protein RadA	carbonate dehydratase
	--	--	tRNA-Glu	tRNA-Ala	tRNA-Asn	transposase	recombination regulator RecX	adenylosuccinate synthetase	PHAGE	DNA-binding protein	cytidine/deoxycytidylate deaminase	integrase	phage protein	phage protein	repressor protein
	--	--	tRNA-Glu	tRNA-Ala	tRNA-Asn	transposase	recombination regulator RecX	adenylosuccinate synthetase	PHAGE	DNA-binding protein	hypothetical protein	cytidine/deoxycytidylate deaminase	deoxyuridine 5'-triphosphate nucleotidohydrolase	phosphoglycerate mutase	DNA repair protein RadA
	--	--	tRNA-Glu	tRNA-Ala	tRNA-Asn	transposase	recombination regulator RecX	adenylosuccinate synthetase	PHAGE	hypothetical protein	cytidine/deoxycytidylate deaminase	deoxyuridine 5'-triphosphate nucleotidohydrolase	phosphoglycerate mutase	DNA repair protein RadA	carbonate dehydratase
	--	--	tRNA-Glu	tRNA-Ala	tRNA-Asn	transposase	recombination regulator RecX	adenylosuccinate synthetase	PHAGE	hypothetical protein	cytidine/deoxycytidylate deaminase	deoxyuridine 5'-triphosphate nucleotidohydrolase	phosphoglycerate mutase	DNA repair protein RadA	carbonate dehydratase
	--	--	assembly gap	type I site-specific deoxyribonuclease chain S	tRNA-Asn	transposase	recombination regulator RecX	adenylosuccinate synthetase	PHAGE	assembly gap	--	--	--	--	--
IPPX312			assembly gap	type I site-specific deoxyribonuclease chain S	tRNA-Asn	transposase	recombination regulator RecX	adenylosuccinate synthetase	PHAGE	assembly gap	--	--	--	--	--
category b.2	5	10	--	--	assembly gap	tRNA-Asn	recombination regulator RecX	adenylosuccinate synthetase	PHAGE	DNA-binding protein	cytidine/deoxycytidylate deaminase	deoxyuridine 5'-triphosphate nucleotidohydrolase	phosphoglycerate mutase	DNA repair protein RadA	carbonate dehydratase
	--	--	--	--	assembly gap	tRNA-Asn	recombination regulator RecX	adenylosuccinate synthetase	PHAGE	DNA-binding protein	integrase	assembly gap	--	--	--
	--	--	assembly gap	argininosuccinate lyase	5S ribosomal RNA	tRNA-Asn	recombination regulator RecX	adenylosuccinate synthetase	PHAGE	DNA-binding protein	hypothetical protein	cytidine/deoxycytidylate deaminase	deoxyuridine 5'-triphosphate nucleotidohydrolase	phosphoglycerate mutase	DNA repair protein RadA
	--	--	assembly gap	tRNA-Glu	tRNA-Ala	tRNA-Asn	recombination regulator RecX	adenylosuccinate synthetase	PHAGE	DNA-binding protein	cytidine/deoxycytidylate deaminase	deoxyuridine 5'-triphosphate nucleotidohydrolase	phosphoglycerate mutase	DNA repair protein RadA	carbonate dehydratase
	--	--	transcriptional regulator ComX1	tRNA-Glu	tRNA-Ala	tRNA-Asn	recombination regulator RecX	adenylosuccinate synthetase	PHAGE	DNA-binding protein	hypothetical protein	cytidine/deoxycytidylate deaminase	deoxyuridine 5'-triphosphate nucleotidohydrolase	phosphoglycerate mutase	DNA repair protein RadA
	--	--	--	assembly gap	5S ribosomal RNA	tRNA-Asn	recombination regulator RecX	adenylosuccinate synthetase	PHAGE	assembly gap	--	--	--	--	--
	--	--	--	assembly gap	5S ribosomal RNA	tRNA-Asn	recombination regulator RecX	adenylosuccinate synthetase	PHAGE	assembly gap	--	--	--	--	--
	--	--	--	assembly gap	5S ribosomal RNA	tRNA-Asn	recombination regulator RecX	adenylosuccinate synthetase	PHAGE	assembly gap	--	--	--	--	--
	--	--	--	assembly gap	5S ribosomal RNA	tRNA-Asn	recombination regulator RecX	adenylosuccinate synthetase	PHAGE	assembly gap	--	--	--	--	--
	--	--	--	assembly gap	5S ribosomal RNA	tRNA-Asn	recombination regulator RecX	adenylosuccinate synthetase	PHAGE	assembly gap	--	--	--	--	--
	--	--	--	assembly gap	5S ribosomal RNA	tRNA-Asn	recombination regulator RecX	adenylosuccinate synthetase	PHAGE	assembly gap	--	--	--	--	--
	--	--	--	--	assembly gap	tRNA-Asn	recombination regulator RecX	adenylosuccinate synthetase	PHAGE	assembly gap	--	--	--	--	--
IPPX326			--	--	assembly gap	tRNA-Asn	recombination regulator RecX	adenylosuccinate synthetase	PHAGE	assembly gap	--	--	--	--	--
IPPX451			--	--	assembly gap	tRNA-Asn	recombination regulator RecX	adenylosuccinate synthetase	PHAGE	assembly gap	--	--	--	--	--
	--	--	--	assembly gap	PblB	tRNA-Asn	recombination regulator RecX	adenylosuccinate synthetase	PHAGE	assembly gap	--	--	--	--	--
IPPX404			--	assembly gap	PblB	tRNA-Asn	recombination regulator RecX	adenylosuccinate synthetase	PHAGE	assembly gap	--	--	--	--	--
IPPX392			--	assembly gap	PblB, putative	tRNA-Asn	recombination regulator RecX	adenylosuccinate synthetase	PHAGE	assembly gap	--	--	--	--	--
IPPX322			--	assembly gap	phage hyaluronidase	tRNA-Asn	recombination regulator RecX	adenylosuccinate synthetase	PHAGE	assembly gap	--	--	--	--	--
category b.3	1	9	--	--	--	assembly gap	recombination regulator RecX	adenylosuccinate synthetase	PHAGE	DNA-binding protein	hypothetical protein	cytidine/deoxycytidylate deaminase	deoxyuridine 5'-triphosphate nucleotidohydrolase	phosphoglycerate mutase	DNA repair protein RadA
IPPX189			--	--	--	assembly gap	recombination regulator RecX	adenylosuccinate synthetase	PHAGE	assembly gap	--	--	--	--	--
IPPX238			--	--	--	assembly gap	recombination regulator RecX	adenylosuccinate synthetase	PHAGE	assembly gap	--	--	--	--	--
IPPX328			--	--	--	assembly gap	recombination regulator RecX	adenylosuccinate synthetase	PHAGE	assembly gap	--	--	--	--	--
IPPX349			--	--	--	assembly gap	recombination regulator RecX	adenylosuccinate synthetase	PHAGE	assembly gap	--	--	--	--	--
IPPX366			--	--	--	assembly gap	recombination regulator RecX	adenylosuccinate synthetase	PHAGE	assembly gap	--	--	--	--	--
IPPX431			--	--	--	assembly gap	recombination regulator RecX	adenylosuccinate synthetase	PHAGE	assembly gap	--	--	--	--	--
IPPX463			--	--	--	assembly gap	recombination regulator RecX	adenylosuccinate synthetase	PHAGE	assembly gap	--	--	--	--	--
IPPX93			--	--	--	assembly gap	recombination regulator RecX	adenylosuccinate synthetase	PHAGE	assembly gap	--	--	--	--	--
SPN_11_partial (SP11_BS70)			--	--	--	assembly gap	recombination regulator RecX	adenylosuccinate synthetase	PHAGE	assembly gap	--	--	--	--	--
category b.4	0	1	--	assembly gap	transposase	recombination regulator RecX	adenylosuccinate synthetase	adenylosuccinate synthetase	PHAGE	assembly gap	--	--	--	--	--
IPPX246			--	assembly gap	transposase	recombination regulator RecX	adenylosuccinate synthetase	adenylosuccinate synthetase	PHAGE	assembly_gap	--	--	--	--	--
category b.5	1	0	--	--	--	--	--	assembly gap	PHAGE	DNA-binding protein	cytidine/deoxycytidylate deaminase	deoxyuridine 5'-triphosphate nucleotidohydrolase	phosphoglycerate mutase	DNA repair protein RadA	carbonate dehydratase
category c.1	4	5	tRNA-Asn	transposase	IS1167 transposase	recombination regulator RecX	adenylosuccinate synthetase	cytidine/deoxycytidylate deaminase	PHAGE	deoxyuridine 5'-triphosphate nucleotidohydrolase	phosphoglycerate mutase	DNA repair protein RadA	carbonate dehydratase	repair protein	ribose-phosphate pyrophosphokinase
IPPX66			--	assembly gap	IS1167 transposase	recombination regulator RecX	adenylosuccinate synthetase	cytidine/deoxycytidylate deaminase	PHAGE	assembly gap	--	--	--	--	--
IPPX13			--	--	assembly gap	recombination regulator RecX	adenylosuccinate synthetase	cytidine/deoxycytidylate deaminase	PHAGE	assembly gap	--	--	--	--	--
	--	--	tRNA-Ala	tRNA-Asn	transposase	recombination regulator RecX	adenylosuccinate synthetase	cytidine/deoxycytidylate deaminase	PHAGE	deoxyuridine 5'-triphosphate nucleotidohydrolase	phosphoglycerate mutase	DNA repair protein RadA	carbonate dehydratase	repair protein	ribose-phosphate pyrophosphokinase
	--	--	cell wall surface anchor family protein	tRNA-Asn	transposase	recombination regulator RecX	adenylosuccinate synthetase	cytidine/deoxycytidylate deaminase	PHAGE	assembly gap	--	--	--	--	--
IPPX16			cell wall surface anchor family protein	tRNA-Asn	transposase	recombination regulator RecX	adenylosuccinate synthetase	cytidine/deoxycytidylate deaminase	PHAGE	assembly gap	--	--	--	--	--
IPPX377			assembly gap	tRNA-Asn	transposase	recombination regulator RecX	adenylosuccinate synthetase	cytidine/deoxycytidylate deaminase	PHAGE	putative antireceptor	type I restriction-modification system S protein	assembly gap	--	--	--
IPPX343			--	--	--	--	assembly gap	cytidine/deoxycytidylate deaminase	PHAGE	assembly gap	--	--	--	--	--
category c.2	1	0	phage protein (SPN_H_1 phage)	holin 1 (SPN_H_1 phage)	phage holin, LL-H family (SPN_H_1 phage)	lytic amidase (N-acetylmuramoyl-L-alanine amidase) (SPN_H_1 phage)	DNA-binding protein	cytidine/deoxycytidylate deaminase	PHAGE	deoxyuridine 5'-triphosphate nucleotidohydrolase	phosphoglycerate mutase	DNA repair protein RadA	carbonate dehydratase	repair protein	ribose-phosphate pyrophosphokinase
category c.3	1	2	--	assembly gap	lytic amidase (N-acetylmuramoyl-L-alanine amidase)	DNA-binding protein	hypothetical protein	cytidine/deoxycytidylate deaminase	PHAGE	deoxyuridine 5'-triphosphate nucleotidohydrolase	phosphoglycerate mutase	DNA repair protein RadA	carbonate dehydratase	repair protein	ribose-phosphate pyrophosphokinase
IPPX452			--	--	assembly gap	DNA-binding protein	hypothetical protein	cytidine/deoxycytidylate deaminase	PHAGE	assembly gap	--	--	--	--	--
IPPX154			assembly gap	type I restriction endonuclease subunit	lytic amidase (N-acetylmuramoyl-L-alanine amidase)	DNA-binding protein	hypothetical protein	cytidine/deoxycytidylate deaminase	PHAGE	assembly gap	--	--	--	--	--
category c.4	0	1	--	--	--	pneumococcal histidine triad protein B	hypothetical protein	cytidine/deoxycytidylate deaminase	PHAGE	assembly gap	--	--	--	--	--
IPPX220			--	--	--	pneumococcal histidine triad protein B	hypothetical protein	cytidine/deoxycytidylate deaminase		assembly gap	--	--	--	--	--
category d.1	3	0	acyltransferase	N-acetylglucosamine-6-phosphate deacetylase	zinc-containing alcohol dehydrogenase	superoxide dismutase	competence protein CglA	competence protein CglB	PHAGE	hypothetical protein	competence protein CglC	competence protein CglD	type II secretory pathway, pseudopilin PulG	competence protein ComGF	late competence protein ComGG
	0	1	acyltransferase	N-acetylglucosamine-6-phosphate deacetylase	zinc-containing alcohol dehydrogenase	superoxide dismutase	competence protein CglA	competence protein CglB	PHAGE	hypothetical protein	single-stranded DNA-binding protein	co-chaperonin GroES	chaperone GroEL	transposase	transposase
	0	14	acyltransferase	N-acetylglucosamine-6-phosphate deacetylase	zinc-containing alcohol dehydrogenase	superoxide dismutase	competence protein CglA	competence protein CglB	PHAGE	assembly gap	--	--	--	--	--
IPPX446			acyltransferase	N-acetylglucosamine-6-phosphate deacetylase	zinc-containing alcohol dehydrogenase	superoxide dismutase	competence protein CglA	competence protein CglB	PHAGE	assembly gap	--	--	--	--	--
IPPX147			acyltransferase	N-acetylglucosamine-6-phosphate deacetylase	zinc-containing alcohol dehydrogenase	superoxide dismutase	competence protein CglA	competence protein CglB	PHAGE	assembly gap	--	--	--	--	--
IPPX152			acyltransferase	N-acetylglucosamine-6-phosphate deacetylase	zinc-containing alcohol dehydrogenase	superoxide dismutase	competence protein CglA	competence protein CglB	PHAGE	assembly gap	--	--	--	--	--
IPPX172			acyltransferase	N-acetylglucosamine-6-phosphate deacetylase	zinc-containing alcohol dehydrogenase	superoxide dismutase	competence protein CglA	competence protein CglB	PHAGE	assembly gap	--	--	--	--	--
IPPX194			acyltransferase	N-acetylglucosamine-6-phosphate deacetylase	zinc-containing alcohol dehydrogenase	superoxide dismutase	competence protein CglA	competence protein CglB	PHAGE	assembly gap	--	--	--	--	--
IPPX201			acyltransferase	N-acetylglucosamine-6-phosphate deacetylase	zinc-containing alcohol dehydrogenase	superoxide dismutase	competence protein CglA	competence protein CglB	PHAGE	assembly gap	--	--	--	--	--
IPPX206			acyltransferase	N-acetylglucosamine-6-phosphate deacetylase	zinc-containing alcohol dehydrogenase	superoxide dismutase	competence protein CglA	competence protein CglB	PHAGE	assembly gap	--	--	--	--	--
IPPX212			acyltransferase	N-acetylglucosamine-6-phosphate deacetylase	zinc-containing alcohol dehydrogenase	superoxide dismutase	competence protein CglA	competence protein CglB	PHAGE	assembly gap	--	--	--	--	--
IPPX237			acyltransferase	N-acetylglucosamine-6-phosphate deacetylase	zinc-containing alcohol dehydrogenase	superoxide dismutase	competence protein CglA	competence protein CglB	PHAGE	assembly gap	--	--	--	--	--
IPPX256			acyltransferase	N-acetylglucosamine-6-phosphate deacetylase	zinc-containing alcohol dehydrogenase	superoxide dismutase	competence protein CglA	competence protein CglB	PHAGE	assembly gap	--	--	--	--	--
IPPX342			acyltransferase	N-acetylglucosamine-6-phosphate deacetylase	zinc-containing alcohol dehydrogenase	superoxide dismutase	competence protein CglA	competence protein CglB	PHAGE	assembly gap	--	--	--	--	--
IPPX347			acyltransferase	N-acetylglucosamine-6-phosphate deacetylase	zinc-containing alcohol dehydrogenase	superoxide dismutase	competence protein CglA	competence protein CglB	PHAGE	assembly gap	--	--	--	--	--
IPPX421			acyltransferase	N-acetylglucosamine-6-phosphate deacetylase	zinc-containing alcohol dehydrogenase	superoxide dismutase	competence protein CglA	competence protein CglB	PHAGE	assembly gap	--	--	--	--	--
IPPX440			acyltransferase	N-acetylglucosamine-6-phosphate deacetylase	zinc-containing alcohol dehydrogenase	superoxide dismutase	competence protein CglA	competence protein CglB	PHAGE	assembly gap	--	--	--	--	--
category d.2	0	2	N-acetylglucosamine-6-phosphate deacetylase	zinc-containing alcohol dehydrogenase	superoxide dismutase	competence protein CglA	competence protein CglB	competence protein CglC	PHAGE	assembly gap	--	--	--	--	--
IPPX209			N-acetylglucosamine-6-phosphate deacetylase	zinc-containing alcohol dehydrogenase	superoxide dismutase	competence protein CglA	competence protein CglB	competence protein CglC		assembly gap	--	--	--	--	--
IPPX479			N-acetylglucosamine-6-phosphate deacetylase	zinc-containing alcohol dehydrogenase	superoxide dismutase	competence protein CglA	competence protein CglB	competence protein CglC		assembly gap	--	--	--	--	--
category e	3	1	formate acetyltransferase 3	fructose-6-phosphate aldolase	glycerol dehydrogenase	leucyl-tRNA synthetase	acetyltransferase	GNAT family acetyltransferase	PHAGE	DNA-binding protein	Holliday junction DNA helicase RuvB	hypothetical protein ProS	undecaprenyl pyrophosphate synthase	phosphatidate cytidylyltransferase	eep protein
IPPX465			formate acetyltransferase 3	fructose-6-phosphate aldolase	glycerol dehydrogenase	leucyl-tRNA synthetase	acetyltransferase	GNAT family acetyltransferase		assembly gap	--	--	--	--	--
miscellaneous	2	0	ribosomal protein	50S ribosomal protein L27	bifunctional riboflavin kinase/FMN adenylyltransferase	YpjC	degV family protein	DNA-binding protein HU	PHAGE	ABC transporter ATP-binding protein	transcriptional regulator MutR	transporter	NAD-dependent DNA ligase LigA	pullulanase	glyceraldehyde-3-phosphate dehydrogenase
miscellaneous	1	0	thiol peroxidase	manganese ABC transporter manganese-binding adhesion liprotein	manganese ABC transporter permease	manganese ABC transporter ATP-binding protein	endopeptidase O	metallo-beta-lactamase superfamily protein	PHAGE	DNA-binding protein	GTP pyrophosphokinase	D-tyrosyl-tRNA(Tyr) deacylase	membrane protein	Nicotinamide mononucleotide transporter	iron-dependent transcriptional regulator
miscellaneous	1	0	--	--	--	--	assembly gap	enoyl-ACP reductase	PHAGE	DNA-binding protein	hypothetical protein	assembly gap	--	--	--
miscellaneous	1	0	bifunctional methionine sulfoxide reductase	ABC transporter ATP-binding protein/permease	ABC transporter ATP-binding protein/permease	chlorohydrolase	50S ribosomal protein L10	50S ribosomal protein L7/L12	PHAGE	glutamate dehydrogenase	glutamate dehydrogenase	transposase	transposase	high-affinity Fe2+/Pb2+ permease	50S ribosomal protein L31
miscellaneous	1	0	redox-sensing transcriptional repressor Rex	ribose-phosphate pyrophosphokinase	cysteine desulfurase	pyridoxal-phosphate dependent aminotransferase	ribose-phosphate pyrophosphokinase	adenylate cyclase	PHAGE	GTP pyrophosphokinase	inorganic polyphosphate/ATP-NAD kinase	ribosomal large subunit pseudouridine synthase D	phosphotransacetylase	putative cytosolic protein	ABC transporter ATP-binding protein
miscellaneous	1	2	redox-sensing transcriptional repressor Rex	ribose-phosphate pyrophosphokinase	cysteine desulfurase	pyridoxal-phosphate dependent aminotransferase	ribose-phosphate pyrophosphokinase	adenylate cyclase	PHAGE	assembly gap	--	--	--	--	--
miscellaneous	1	0	--	--	--	--	--	assembly gap	PHAGE	DNA-binding protein	hypothetical protein	assembly gap	--	--	--
miscellaneous	1	0	--	--	--	--	--	assembly gap	PHAGE	DNA-binding protein	hypothetical protein	transposase	assembly gap	--	--
miscellaneous	1	0	--	--	--	--	--	assembly gap	PHAGE	hypothetical protein	assembly gap	--	--	--	--
miscellaneous	0	1	--	--	--	--	--	assembly gap	PHAGE	hypothetical protein	hypothetical protein	short chain dehydrogenase/reductase family oxidoreductase	tRNA-binding protein	thioredoxin	hypothetical protein
miscellaneous	0	1	transposase	transposase	chaperone GroEL	co-chaperonin GroES	single-stranded DNA-binding protein	hypothetical protein	PHAGE	hypothetical protein	hypothetical protein	cI repressor	hypothetical protein	hypothetical protein	hypothetical protein
miscellaneous	0	1	phage holin, LL-H family	lytic amidase (N-acetylmuramoyl-L-alanine amidase)	autolysin	lytic amidase (N-acetylmuramoyl-L-alanine amidase)	DNA-binding protein	hypothetical protein	PHAGE	assembly gap	--	--	--	--	--
miscellaneous	0	1	--	--	--	--	--	assembly gap	PHAGE	hypothetical protein	cell envelope integrity inner membrane protein TolA	--	--	--	--
miscellaneous	0	1	thioredoxin	tRNA-binding protein	short chain dehydrogenase/reductase family oxidoreductase	hypothetical protein	hypothetical protein	hypothetical protein	PHAGE	hypothetical protein	single-stranded DNA-binding protein	co-chaperonin GroES	chaperone GroEL	assembly gap	--
miscellaneous	0	1	transposase	transposase	chaperone GroEL	co-chaperonin GroES	single-stranded DNA-binding protein	hypothetical protein	PHAGE	short chain dehydrogenase/reductase family oxidoreductase	tRNA-binding protein	thioredoxin	hypothetical protein	membrane protein	DNA-binding protein
miscellaneous	0	1	hypothetical protein	thioredoxin	tRNA-binding protein	short chain dehydrogenase/reductase family oxidoreductase	hypothetical protein	hypothetical protein	PHAGE	assembly gap	--	--	--	--	--
miscellaneous	0	1	hypothetical protein	thioredoxin	tRNA-binding protein	short chain dehydrogenase/reductase family oxidoreductase	hypothetical protein	hypothetical protein	PHAGE	assembly gap	--	--	--	--	--
miscellaneous	0	1	PhoH family protein	serine-type D-Ala-D-Ala carboxypeptidase	S1 RNA-binding domain-containing protein	ribosome recycling factor	uridylate kinase	tRNA (uracil-5-)-methyltransferase Gid	PHAGE	pyridine nucleotide-disulphide oxidoreductase	ABC transporter permease	lipoprotein	phosphoglucosamine mutase	transposase	degV family protein
miscellaneous	0	1	--	--	--	--	--	assembly gap	PHAGE	beta-N-acetylhexosaminidase	--	--	--	--	--
miscellaneous	0	1	--	--	--	--	--	assembly gap	PHAGE	beta-N-acetylhexosaminidase	--	--	--	--	--
miscellaneous	0	1	--	--	--	--	--	assembly gap	PHAGE	beta-N-acetylhexosaminidase	--	--	--	--	--
miscellaneous	0	1	--	--	--	--	--	assembly gap	PHAGE	pneumococcal histidine triad protein	assembly gap	--	--	--	--
miscellaneous	0	1	--	--	--	--	--	assembly gap	PHAGE	transposase	assembly gap	--	--	--	--
miscellaneous	0	1	--	--	--	--	--	assembly gap	PHAGE	lytic amidase (N-acetylmuramoyl-L-alanine amidase)	assembly gap	--	--	--	--
miscellaneous	0	1	oligopeptide ABC transporter oligopeptide-binding protein AliB	ABC transporter ATP-binding protein	ABC transporter ATP-binding protein	ABC transporter ATP-binding protein	cystathionine gamma-synthase	class II aminotransferase	PHAGE	assembly gap	--	--	--	--	--
miscellaneous	0	1	IPPX524	IPPX524	IPPX524	IPPX524	IPPX524	IPPX524	PHAGE	assembly gap	--	--	--	--	--
miscellaneous	0	1	--	--	--	--	--	assembly gap	PHAGE	IS1167, transposase	assembly gap	--	--	--	--
miscellaneous	0	1	--	--	--	--	--	assembly gap	PHAGE	IS1202 transposase	--	--	--	--	--
assembly gaps both sides	3	40	--	--	--	--	--	assembly gap	PHAGE	assembly gap	--	--	--	--	--
