# Supplementary material for: Pneumococcal prophages are diverse, but not without structure or history
Source: Sci Rep. 2017 Feb 20;7:42976. doi: 10.1038/srep42976 (PMC5317160; doi:10.1038/srep42976)
Supplement: Supplementary Table S6 [file srep42976-s7.xls]

## Sheet: title page
Supplementary Information:
Pneumococcal prophages are diverse, but not without structure or history
Angela B Brueggemann, Caroline L Harrold, Reza Rezaei Javan, Andries J van Tonder, Angus J McDonnell and Ben A Edwards
Nuffield Department of Medicine, University of Oxford, United Kingdom
Corresponding author: Angela B Brueggemann (angela.brueggemann@ndm.ox.ac.uk)

## Sheet: genome QC
BIGSdb id	Pneumococcus	Contigs	Total length	Min	Max	Mean	StdDev	N50 contig number	N50 contig length (L50)	N90 contig number	N90 contig length (L90)	N95 contig number	N95 contig length (L95)
1	1/2	25	2075360	578	295439	83015	87113	5	145528	13	60878	15	56389
4	1/5	36	2044194	843	272923	56784	64153	7	119176	17	47054	21	18852
5	1/6	44	2045115	640	272942	46480	62291	6	119238	19	23125	24	14731
6	1/7	35	2071017	527	306673	59172	71733	6	101608	17	47010	20	23687
10	3/2	26	1989119	539	612615	76505	134216	3	225960	9	62491	11	60283
11	3/3	23	1990477	828	363337	86543	113952	4	250365	11	61679	12	60912
12	3/4	31	1989960	539	358949	64193	88401	4	180489	13	60603	15	33421
15	3/7	28	1992946	512	358908	71177	95341	4	216307	12	60317	14	39434
16	3/8	33	1991888	515	271621	60361	80055	5	124374	14	55644	16	39449
18	4/3	63	2068463	505	193688	32833	44361	8	79298	25	24406	31	11061
23	5/3	35	2183256	800	391242	62379	83076	5	162021	17	42413	21	23684
24	5/4	38	2183089	504	305396	57450	79766	5	198717	16	43795	19	34457
28	7A/3	55	2145892	501	292275	39017	57150	7	88669	22	29859	26	21449
30	7B/3	30	2123191	518	544056	70774	123394	3	197103	11	78285	14	26699
31	7C/2	57	2092512	506	236076	36711	54275	7	105505	19	36258	24	15740
34	7F/3	46	1996507	554	177532	43403	43773	9	69692	26	23331	30	18813
37	7F/6	33	1996003	509	365283	60485	85381	5	138920	14	47433	17	22405
38	8/2	31	2032551	545	407723	65567	84266	5	97352	16	48437	18	29808
39	8/3	23	2031147	578	406772	88311	112160	4	196630	11	69984	13	52500
44	9L/3	28	2059114	502	339538	73540	91226	5	152453	13	67449	15	36760
47	9N/3	17	2063167	636	835371	121363	215936	2	422980	6	84260	7	68116
49	9N/5	35	2045068	540	309128	58431	78420	5	145130	14	40559	17	30306
64	12A/2	48	2040058	501	163593	42502	44341	9	84158	24	33690	28	16057
65	12A/3	38	2037011	512	322938	53606	64299	7	108131	20	33724	24	20179
67	12A/6	48	2074053	500	178457	43210	48149	8	94977	23	33762	27	19309
68	12A/7	56	2075772	500	178456	37068	44924	9	78876	25	33722	29	18472
69	12A/8	54	2076057	511	163609	38446	44687	9	84160	25	33720	29	18045
70	12A/9	50	2072784	540	171949	41456	47878	8	94980	23	34779	26	19260
71	12A/10	48	2073165	516	163604	43191	50452	8	96354	21	34789	26	18182
72	12A/11	51	2074027	534	178426	40668	47879	8	94981	23	34766	26	19309
73	12A/12	51	2075270	500	163600	40692	46530	9	84156	23	34762	27	19312
74	12A/13	55	2076127	511	163584	37748	45901	9	84156	24	33707	28	18036
75	12A/14	57	2078696	500	163628	36469	45612	9	84153	24	33706	28	18041
87	14/6	52	2209303	543	242397	42487	58784	7	127527	20	32006	24	22878
93	15B/3	46	2053409	520	268169	44640	59972	7	96893	20	32910	24	14477
100	17F/1	229	2085741	77	173228	9109	23738	11	66160	36	18695	44	7990
106	18B/2	31	2141199	548	348672	69071	92740	5	177362	12	59222	15	40437
111	18F/2	27	2016793	522	499558	74697	130951	3	214545	9	55687	11	49139
112	19A/2	40	2066933	550	310858	51674	76115	5	129267	14	58055	16	46087
113	19A/3	33	2113262	529	449880	64039	101004	4	178764	11	60882	14	34012
117	19F/2	46	2103433	511	274285	45727	69196	5	157586	18	30453	22	16770
119	19F/4	58	2148051	504	344099	37036	63920	6	116172	18	39851	23	13268
122	19F/7	47	2116525	508	338528	45033	70903	6	123704	16	49314	19	26449
125	19F/11	293	2037155	77	98874	6953	15031	20	32754	58	11950	71	5601
126	19F/12	57	2209451	504	509190	38763	84026	5	126003	15	38913	20	16809
127	19F/14	40	2148217	522	274150	53706	76743	5	135937	14	67582	16	49022
128	20/2	46	2101162	521	340464	45678	70154	6	127203	17	30715	20	26807
130	20/4	29	2017121	500	260531	69556	69473	6	106943	16	53108	18	42442
131	21/2	38	2091517	500	329513	55040	79565	5	142842	15	51238	18	33263
134	22A/3	29	2055285	544	360138	70872	90690	5	143010	12	59519	14	28101
138	23B/2	25	2056596	519	518381	82264	136382	3	308865	8	71609	9	65202
139	23F/2	36	2154979	515	404609	59861	93436	4	191264	13	50567	16	20231
140	23F/3	24	2114868	539	404416	88120	117250	4	191926	11	72369	12	62192
143	23F/6	39	2180259	660	248489	55905	69357	6	132149	16	56494	18	32859
148	24F/3	56	2146745	517	205132	38335	52676	7	92718	23	27255	27	18559
150	25A/2	36	2154220	540	426996	59840	91149	4	211292	14	55442	17	22702
151	25F/2	63	2084856	547	170908	33093	42749	9	74211	28	26292	34	12606
152	25F/3	75	2029192	525	196460	27056	35772	11	57331	36	16799	43	11104
164	33A/3	30	2036546	529	282918	67885	90158	5	182669	11	85600	13	63022
168	33D/3	59	2187643	504	338135	37079	57862	7	117175	22	30774	26	23047
170	34/2	25	2040428	532	348235	81618	108132	4	199413	9	84197	11	43792
171	34/3	51	2217791	519	380721	43487	72232	6	116321	18	32235	21	29700
172	34/4	52	2147778	532	273726	41304	54102	9	90699	21	54346	24	26265
177	35B/4	34	2059216	598	268350	60566	71499	6	130649	15	51852	18	26099
183	36/4	25	1994376	530	927702	79776	187429	2	257655	9	62192	10	59279
184	36/5	27	2014778	506	414170	74622	110530	3	280189	12	51442	14	34273
186	37/3	49	2017471	520	210718	41173	56233	6	102418	21	33909	25	21494
187	37/5	56	2020110	520	215016	36074	52063	7	102418	21	29412	26	12298
190	37/8	56	2016533	533	215138	36010	46272	9	74964	24	28825	29	13862
191	37/9	52	2018345	520	210744	38815	53116	7	102270	22	26624	26	18509
196	41A/3	51	2105112	501	379454	41277	79799	4	158838	14	44602	17	30559
200	43/4	30	2016820	528	458902	67228	100881	4	162112	12	65526	13	56447
202	45/2	27	2044600	657	286367	75726	74767	6	147907	14	59723	16	38084
203	45/3	25	2142743	595	826400	85710	186363	2	518591	9	52856	11	44014
204	45/4	24	2019503	500	430280	84146	106692	4	173092	11	62752	13	56909
209	48/2	34	2076373	511	330287	61070	79246	5	155375	14	55276	16	49105
211	48/4	43	2095528	506	520032	48734	89984	5	136751	15	32557	18	21143
212	48/5	22	2079434	511	485209	94520	128432	3	232548	10	62376	12	56930
213	48/6	35	2106195	511	237877	60177	68828	6	149950	16	54870	18	29274
216	ICE11	247	2090984	77	226289	8466	26870	9	71532	27	18852	35	11991
217	ICE22	273	1977004	77	113611	7242	16396	17	40598	48	14494	56	8874
218	ICE23	192	1992886	77	152625	10380	24857	11	63582	32	21309	39	11881
219	ICE46	319	2067589	77	113367	6482	15300	19	34745	53	11581	65	6548
225	ICE594	512	2076295	49	103656	4056	11730	21	33458	60	11269	73	6450
226	ICE13	562	2034635	41	105506	3621	12327	17	39501	49	13077	61	6241
228	ICE50	691	2115227	41	143800	3062	10505	22	31024	69	8445	87	3768
229	Ala243	290	2111961	77	201638	7283	20676	13	49411	41	17189	49	8453
232	Ala317	281	2059521	77	201684	7330	20741	13	45350	41	17129	48	9986
234	Ala263	257	2039283	77	92880	7935	16542	18	40701	50	14323	59	8780
236	Ala289	289	2042603	77	92867	7068	14975	20	33489	54	12366	63	7548
237	Ala292	375	2108719	77	92832	5624	14458	18	34793	58	9188	74	3995
240	USA2	304	2070142	77	191812	6810	20872	11	56844	41	12452	51	7274
244	USA6	361	2053638	65	99975	5689	15271	17	41159	46	16242	55	6747
246	USA8	447	2076220	53	132127	4645	16425	13	61251	35	18997	42	10717
247	USA9	260	2068070	77	196328	7955	27462	8	98915	22	28237	27	13603
249	USA11	238	2159476	77	198107	9074	29904	8	103137	22	32315	26	19969
250	USA12	253	2150172	77	270030	8499	31007	7	98956	20	42517	24	13833
251	USA13	315	2073018	77	137826	6582	16972	15	43388	50	9961	64	5092
254	USA16	272	1981399	77	92843	7285	17506	15	55884	44	14491	53	7634
256	USA18	206	1962119	77	126209	9525	22040	12	50625	35	17895	43	9195
258	USA20	497	1974806	77	48547	3974	7274	43	13079	140	3798	174	2098
260	USA22	257	2138455	77	150349	8321	21875	13	55857	38	17852	45	10876
261	Spain23F-1	1	2221315	2221315	2221315	2221315		1	2221315	1	2221315	1	2221315
262	Spain6B-2	32	2240816	518	546414	70026	103404	5	128562	15	52514	17	42981
263	Spain9V-3	41	2196854	437	392599	53582	94131	4	216779	13	44299	16	40814
264	Tennessee23F-4	23	2080617	597	607756	90462	138880	3	198049	11	64648	14	30748
265	Spain14-5	42	2218619	504	288472	52825	70538	6	136216	18	33549	22	26993
266	Hungary19A-6	1	2245615	2245615	2245615	2245615		1	2245615	1	2245615	1	2245615
268	S.Africa6B-8	76	2118599	505	134254	27877	30665	13	50367	37	21054	44	9745
269	England14-9	29	2067848	761	311628	71306	79288	5	144499	15	46847	17	37124
270	CSR14-10	33	2240309	574	329684	67889	88431	5	190916	15	33798	19	27645
272	Finland6B-12	23	2174255	508	288161	94533	92243	5	199975	13	56381	15	45112
273	S.Africa19A-13	45	2238793	589	380143	49751	63122	8	86463	24	27126	29	18871
274	Taiwan19F-14	338	2057950	65	171318	6089	19130	12	57345	39	16982	46	11808
275	Taiwan23F-15	30	2128058	525	243038	70936	70644	6	122235	16	49498	19	29878
277	Maryland6B-17	26	2077381	568	307596	79900	77804	6	142539	15	56167	17	53743
278	Tennessee14-18	32	2172965	671	293358	67906	79387	5	136824	16	48833	19	36183
282	Greece6B-22	33	2211412	631	241453	67013	69914	7	129867	16	50092	18	48782
294	Denmark12F-34	29	1994624	561	350582	68781	84346	5	158295	15	38723	18	28454
295	Netherlands14-35	38	2041679	578	217333	53729	50932	8	93789	23	31905	26	26244
296	Netherlands18C-36	28	2093092	543	350301	74754	96713	5	163353	11	84722	13	41346
299	Netherlands7F-39	36	2005102	564	281774	55698	54778	8	76326	22	38096	26	21930
304	CDC0288-04	38	2049808	222	300427	53943	84522	5	208663	12	59650	14	51835
305	CDC1087-00	75	2187960	267	255108	29173	44434	9	74957	28	21666	34	10036
306	CDC1873-00	53	2263323	591	366924	42705	69527	6	100464	22	31196	26	21186
307	CDC3059-06	33	2292125	638	391893	69459	106677	4	245266	13	39111	16	33530
308	CGSP14	1	2209198	2209198	2209198	2209198		1	2209198	1	2209198	1	2209198
309	D39	1	2046115	2046115	2046115	2046115		1	2046115	1	2046115	1	2046115
310	SA84	83	2197476	516	123504	26476	29190	15	52006	39	19975	46	12447
311	MLV-016	126	2242383	207	346532	17797	54270	5	145784	15	48842	20	15807
312	R6	1	2038615	2038615	2038615	2038615		1	2038615	1	2038615	1	2038615
313	670	1	2240045	2240045	2240045	2240045		1	2240045	1	2240045	1	2240045
314	SA27	87	2200650	516	125525	25295	30454	13	58600	38	17820	45	11754
315	SPnINV104B	1	2142122	2142122	2142122	2142122		1	2142122	1	2142122	1	2142122
316	SPnINV200	1	2093317	2093317	2093317	2093317		1	2093317	1	2093317	1	2093317
317	SPnOXC141	1	2034829	2034829	2034829	2034829		1	2034829	1	2034829	1	2034829
318	TIGR4	1	2160842	2160842	2160842	2160842		1	2160842	1	2160842	1	2160842
319	P1031	1	2111882	2111882	2111882	2111882		1	2111882	1	2111882	1	2111882
320	70585	1	2184682	2184682	2184682	2184682		1	2184682	1	2184682	1	2184682
321	JJA	1	2120234	2120234	2120234	2120234		1	2120234	1	2120234	1	2120234
966	USA23	31	2083247	527	515312	67202	110805	3	174463	15	34023	18	25318
967	USA24	50	2133071	543	214975	42662	53143	8	80773	22	27033	27	17806
969	USA26	61	2174766	545	193506	35652	44542	9	96923	25	26853	32	14094
970	USA27	41	2035180	524	391640	49639	81307	5	121059	18	23009	23	18340
971	USA28	53	2136071	543	201704	40304	47400	9	78683	25	27025	30	16268
974	USA31	48	2136326	645	304584	44507	65227	6	72608	23	34484	27	18201
976	USA33	51	2199614	508	178031	43130	41596	11	77076	28	23049	33	19649
977	USA34	59	2184592	519	141163	37027	38402	11	68411	29	27057	34	18785
978	USA35	38	2123646	660	222112	55886	62347	7	124978	19	43028	22	26853
982	USA39	54	2187705	573	213642	40514	41640	11	71313	28	27149	33	20130
985	USA42	53	2137652	541	222108	40334	52205	8	97062	21	36496	26	14501
990	USA47	54	2172994	537	196311	40241	47104	9	83481	26	25104	31	17843
991	USA48	52	2096345	527	261965	40315	52748	8	98026	22	30493	28	11821
993	SA1	70	2174002	513	141165	31058	38355	10	79481	30	24050	35	16519
994	SA2	65	2184549	509	193657	33609	41393	10	79473	29	22568	34	18026
995	SA3	77	2208759	509	204586	28686	39582	10	76618	30	20688	36	10855
996	SA4	75	2207589	517	145776	29435	34574	12	68501	32	20688	38	14097
997	SA5	72	2181342	517	133792	30297	32902	13	58211	34	20623	41	10855
998	SA6	61	2214455	701	141159	36303	40354	11	73572	28	22568	35	10855
999	SA7	83	2207128	513	124870	26592	31376	13	65060	37	19343	43	10824
1000	SA8	117	2216604	202	141157	18946	31749	12	65060	33	20592	39	11105
1001	SA9	78	2171919	513	141165	27846	32489	13	54477	36	20176	43	10858
1002	SA10	137	2182262	202	169989	15929	27639	13	58750	40	15212	50	7659
1003	SA11	114	2149843	200	221610	18859	38049	9	66376	29	22683	36	10903
1004	SA12	96	2151254	519	135628	22409	24984	17	46499	47	12575	58	7953
1005	SA13	62	2139848	773	221535	34514	49783	8	97594	25	25301	30	14232
1006	SA14	59	2138382	532	221539	36244	50346	8	79411	23	31310	28	18610
1007	SA15	36	2009726	865	352355	55826	75178	5	118645	18	37538	22	24889
1008	SA16	79	2131684	521	221527	26984	40808	10	65603	33	21220	41	9123
1009	SA17	43	2033795	532	262334	47298	62206	6	126457	19	37579	23	18750
1010	SA18	40	2012123	516	262150	50304	67512	6	122331	17	49173	20	22168
1011	SA19	63	2138271	527	221539	33941	50215	7	112718	24	25305	29	13129
1012	SA20	68	2136690	509	221535	31422	43970	10	66329	29	25332	35	14232
1013	SA21	46	2117672	552	258907	46037	59189	7	112731	21	23601	27	17279
1014	SA22	70	2053309	578	151472	29333	29634	14	51655	38	20941	44	12317
1015	SA23	35	2054755	542	293433	58708	65807	6	126090	18	43971	21	26222
1016	SA24	47	2165177	503	276961	46068	65557	6	139038	18	35818	22	27111
1017	SA25	42	2108590	550	242023	50205	60900	7	109100	19	36233	24	18300
1018	SA26	54	2131897	502	194315	39480	48324	8	104440	26	24297	31	18219
1028	SA28	77	2201370	516	136908	28590	33842	12	58600	36	21039	42	12549
1031	SA31	61	2030336	510	262285	33285	47819	8	70117	28	21366	33	12255
1032	SA32	78	2129736	532	262138	27305	41850	11	58888	32	19029	40	7073
1034	SA34	62	1999183	505	203361	32245	43042	9	64642	30	22142	35	12718
1035	SA35	56	1999649	503	215945	35709	47611	8	66792	26	22146	31	12722
1036	SA36	53	1994235	543	216783	37628	49438	7	80751	24	30042	29	14214
1037	SA37	74	2129102	530	292117	28772	43352	10	64232	34	17825	41	10478
1038	SA38	72	2132681	509	249085	29621	40471	11	64683	32	21233	38	13125
1039	SA39	84	2194972	501	121494	26131	28507	15	49059	41	16503	51	7576
1041	SA41	55	2028186	528	225047	36877	48480	8	86949	25	22223	31	11087
1042	SA42	75	2191014	532	206915	29214	38010	12	49220	41	17268	49	10718
1043	SA43	98	2229508	506	209771	22751	34338	12	60003	39	14144	50	6975
1044	SA44	77	2131135	525	261155	27678	42076	10	66376	32	17735	40	9133
1045	SA45	68	2136355	528	242271	31417	49048	8	73735	28	24903	35	10903
1056	PN1	66	2052856	528	202227	31104	43258	9	79219	28	15476	36	10369
1057	PN2	79	2102514	516	162754	26615	31670	13	53295	37	17357	44	11481
1058	SA47	84	2206301	509	141157	26266	32812	13	59995	36	20592	42	10611
1059	SA48	88	2162018	506	161971	24569	30495	13	50046	41	16507	50	7068
1060	SA49	45	2094791	517	276457	46551	59323	7	98040	23	29220	27	18384
1061	SA51	63	2120343	539	140240	33657	38463	11	82062	29	22910	35	14201
1062	SA52	53	2079495	517	166297	39236	43136	9	83002	26	33823	30	14978
1063	SA53	58	2167007	513	211404	37363	39444	12	66031	31	23131	36	18197
1064	SA54	59	2172509	505	140707	36823	35368	12	68788	31	25311	37	14292
1065	SA55	38	2070906	503	292714	54498	68382	6	125681	19	35430	22	24061
1066	SA56	57	2114114	538	262086	37090	55673	7	68730	24	31302	28	18615
1067	SA57	67	2122393	575	138222	31678	39194	11	80771	27	23057	33	11993
1068	SA58	75	2137884	543	183208	28506	39227	10	62390	31	20642	38	11416
1069	SA59	62	2045765	518	186286	32997	47780	7	93962	24	19091	30	9135
1070	SA60	44	2053615	542	177218	46674	46457	9	75688	24	27515	28	21437
1071	SA61	37	2069823	510	473376	55942	82934	6	112262	18	35430	22	21964
1072	SA62	52	2109267	689	262030	40563	56739	7	80139	22	37579	25	22649
1073	SA63	75	2053524	578	151342	27381	30650	13	56687	39	19112	46	10919
1074	SA64	102	2169379	518	144449	21269	31752	12	64501	41	13586	53	6685
1076	SA66	54	2107270	539	142788	39024	41065	10	85321	25	25998	30	15771
1077	SA67	46	2123813	528	319470	46170	69678	6	138169	17	38987	20	26249
1078	SA68	52	2141043	652	262945	41174	61791	6	124396	20	32390	24	18627
1079	SA69	65	2164455	502	139900	33300	35757	12	59994	31	30729	37	14149
1080	SA70	48	2068193	542	174326	43088	47651	8	78878	24	27510	29	15536
1081	SA71	49	2163307	543	257034	44150	57221	7	96848	21	39085	25	20163
1082	SA72	56	2147832	700	260799	38355	54295	8	88929	22	35604	27	15480
1083	SA73	59	2095774	744	145946	35522	34968	12	60003	33	20584	39	15875
1084	SA74	52	2164115	543	256361	41618	59749	6	130356	21	27025	26	18044
1085	SA75	78	2196791	528	139249	28164	34812	11	61958	36	17500	45	11309
1086	SA76	56	2204701	571	158810	39370	44195	10	88238	26	29136	30	20139
1087	SA77	57	2125910	543	228817	37297	51962	8	75530	25	19379	31	14505
1088	SA78	65	2023809	578	157335	31136	35577	11	69189	32	21801	38	14472
1089	SA79	59	2141193	537	342836	36292	52452	9	69461	30	26938	34	22689
1090	SA80	48	2168340	555	267429	45174	58899	7	110566	22	26849	27	17993
1091	SA81	61	2163027	543	196316	35460	44799	9	83459	27	22723	33	15082
1092	SA82	73	2097502	536	142538	28733	34126	11	69006	34	21595	40	14477
1093	SA83	46	1990217	546	170447	43266	45135	9	82229	22	37224	27	15885
1094	TCH8431	1	2088772	2088772	2088772	2088772		1	2088772	1	2088772	1	2088772
1095	BS397	22	2070802	986	351849	94128	105871	4	256603	12	60072	14	53526
1096	BS455	113	2084124	206	124786	18444	25547	15	46159	42	16306	50	10531
1097	BS457	97	2053197	519	137393	21167	25647	15	48220	49	12402	59	7482
1098	BS458	109	2063728	507	215922	18934	25730	17	41697	57	12136	67	6393
1099	CCRI1974	121	2000683	577	139490	16535	19295	20	25481	70	8947	83	6502
1101	SP11-BS70	25	2059769	512	432279	82391	107759	4	206311	12	59751	14	36447
1102	SP14-BS292	25	2100368	715	334142	84015	93123	4	224077	14	48903	17	28762
1103	SP14-BS69	49	2146293	566	268727	43802	59043	7	109217	23	22242	29	14658
1104	SP18-BS74	28	2104549	626	255948	75163	78001	5	147116	15	40788	18	37346
1105	SP19-BS75	30	2135318	1004	398503	71178	93549	4	197644	15	35639	20	20194
1106	SP23-BS72	32	2102291	713	292721	65697	67273	6	119093	19	43280	22	31225
1107	SP3-BS71	24	2032681	542	443838	84696	102432	4	146468	13	58068	15	36442
1108	SP6-BS73	38	2161512	687	441711	56882	83792	5	138199	17	39359	22	19741
1109	SP9-BS68	61	2115676	563	214245	34684	39601	10	67533	33	19052	41	9805
1110	Sp03-4156	1	2024476	2024476	2024476	2024476		1	2024476	1	2024476	1	2024476
1111	Sp03-4183	1	2037254	2037254	2037254	2037254		1	2037254	1	2037254	1	2037254
1112	Sp99_4038	1	2027108	2027108	2027108	2027108		1	2027108	1	2027108	1	2027108
1113	Sp99_4039	1	2025562	2025562	2025562	2025562		1	2025562	1	2025562	1	2025562
1114	Sp03_2672	1	2131190	2131190	2131190	2131190		1	2131190	1	2131190	1	2131190
1115	Sp03-3038	1	2133496	2133496	2133496	2133496		1	2133496	1	2133496	1	2133496
1116	AP200	1	2130580	2130580	2130580	2130580		1	2130580	1	2130580	1	2130580
1117	G54	1	2078953	2078953	2078953	2078953		1	2078953	1	2078953	1	2078953
1118	Canada MDR_19A	127	2029134	707	99353	15978	18857	19	35525	68	7375	84	4305
1119	Canada MDR_19F	277	1986627	372	41516	7172	6518	56	11580	180	3344	215	2418
1120	GA04375	9	2061399	3912	866045	229045	277999	2	474146	5	157354	6	103897
1121	GA07228	8	2035787	15870	547945	254474	198784	2	503596	5	193329	6	95134
1122	GA07643	6	2127739	682	1168444	354624	450350	1	1168444	3	203735	4	103784
1123	GA08780	11	2145269	531	458969	195025	167983	3	362310	7	101394	8	100448
1124	GA11184	20	2113718	1106	447173	105686	103777	5	160363	12	67805	14	46004
1125	GA11304	15	2150254	531	540020	143351	151827	3	291206	9	88920	10	74577
1126	GA11426	13	2184712	957	648592	168055	186301	3	295504	8	94092	10	52255
1127	GA11663	13	2172336	9007	403316	167103	127778	4	249456	9	103912	10	54515
1128	GA13338	15	2124611	846	436215	141641	152606	3	357129	8	64454	9	46708
1129	GA13455	10	2108421	61992	1097940	210843	316204	1	1097940	7	69265	9	67279
1130	GA13494	15	2212280	1718	846026	147486	230176	2	459277	7	87777	9	44082
1131	GA13637	21	2128292	593	564089	101348	151428	3	242831	9	58980	12	21576
1132	GA13856	10	2046490	1880	721350	204649	233819	2	454410	6	96231	7	72561
1133	GA14798	14	2105647	4820	471855	150404	137503	3	208732	10	69273	12	64876
1134	GA16121	7	2147028	63687	1034042	306719	347001	2	401983	4	209292	6	64841
1135	GA16242	12	2069630	5873	1032076	172470	280675	2	231016	7	63201	8	58016
1136	GA16531	16	2137484	657	657801	133593	177837	3	345621	8	74443	10	51085
1137	GA16833	12	2107757	4980	1018179	175647	294784	2	477418	6	62961	8	61973
1138	GA17227	11	2165694	3181	1021190	196882	293346	2	361222	6	85160	8	67396
1139	GA17371	16	2087212	845	494912	130451	150971	3	293322	8	61981	10	57643
1140	GA17328	17	2207992	1568	744376	129882	176662	3	270011	10	69236	12	38438
1141	GA17570	9	2119821	4068	659077	235536	201698	2	432759	6	198159	7	95871
1142	GA17971	10	2122606	1807	839574	212261	259119	2	441236	5	176278	6	102938
1143	GA18523	14	2104116	4582	559881	150294	188275	2	503923	7	64819	9	53678
1144	GA19077	12	2156791	4361	709026	179733	198527	3	265092	7	102141	9	54341
1145	GA19451	18	2092680	1034	557385	116260	156258	3	224781	9	63748	11	48616
1146	GA19690	7	2016753	48280	744698	288108	302387	2	685930	5	90754	6	66891
1147	GA41277	13	2192860	1681	984392	168682	269102	2	345845	6	78972	8	65341
1148	GA41301	17	2156995	514	464932	126883	154008	3	379405	8	97615	9	50638
1149	GA41317	6	2090801	67166	924825	348467	317212	2	418734	4	201203	5	95565
1150	GA41410	16	2207610	5727	545407	137976	159383	3	277184	9	63659	11	39698
1151	GA41437	15	2155390	441	779997	143693	197824	2	301072	8	73350	10	54698
1152	GA41538	14	2105955	470	526627	150426	183158	3	314384	6	100396	8	49083
1153	GA41565	9	2207206	54036	920881	245246	280768	2	410786	6	98355	7	67165
1154	GA41688	11	2108033	6072	421531	191640	145285	3	345003	7	122443	9	65054
1155	GA43265	12	2128156	17091	338286	177347	107503	4	257005	9	96429	10	61796
1156	GA43380	12	2083152	521	1042639	173596	288096	1	1042639	6	110613	7	65525
1157	GA44194	11	2106850	1012	597514	191532	221805	2	519035	5	140642	6	100908
1158	GA44288	13	2065988	1037	745939	158923	212377	2	367629	7	69260	8	64879
1159	GA44378	11	2210599	673	780564	200964	217883	3	295086	7	106799	8	103900
1160	GA44452	12	2150130	5566	745427	179178	216274	2	439918	7	101422	9	62153
1161	GA44500	17	2185242	5235	738425	128544	193848	2	422146	8	64986	10	25754
1162	GA44511	24	2142184	564	306733	89258	84764	5	180932	14	45616	17	35043
1163	GA47033	10	2106476	5990	643969	210648	229225	2	540003	6	92154	7	54933
1164	GA47281	16	2105648	1198	474885	131603	150393	3	273575	8	64869	10	40458
1165	GA47283	16	2061946	14401	467231	128872	115149	4	170377	11	67186	12	60315
1166	GA47360	16	2159207	339	434790	134951	147397	3	336333	8	103653	10	44159
1167	GA47368	8	2177227	13911	702274	272154	254135	2	553834	5	110428	6	102247
1168	GA47373	10	2145916	495	1314112	214592	405139	1	1314112	4	101154	5	68280
1169	GA47388	7	2140615	67195	654102	305803	247800	2	580262	5	101265	6	78800
1170	GA47502	18	2300260	5499	448849	127793	121974	4	206373	11	77240	13	47851
1171	GA47688	15	2080761	247	591736	138718	176326	3	277519	7	69202	9	54449
1172	GA47751	11	2160389	973	598150	196399	218824	3	472002	5	197323	7	63289
1173	GA47778	18	2081849	499	376602	115659	98295	5	180312	12	64820	13	62052
1174	GA47976	11	2115490	33638	588844	192318	177926	3	309133	7	96220	9	38084
1175	GA49138	12	2110369	662	642679	175865	197513	3	316956	6	69093	8	62036
1176	GA49447	20	2199532	746	650596	109977	151764	3	257294	10	67920	12	44548
1177	GA52306	19	2130965	584	546162	112157	156873	3	371448	9	57466	12	25296
1178	GA54644	7	2128321	1007	1313102	304046	469435	1	1313102	3	226689	4	100047
1179	GA47439	11	2019801	929	431925	183619	151284	3	337258	7	98864	8	69078
1180	GA47901	6	2086317	70252	914564	347720	312765	2	401970	4	207270	5	92026
1181	6735-05	11	2118488	1567	628111	192590	222144	2	484939	6	99571	7	62430
1182	6901-05	10	2102229	48887	578448	210223	156830	3	280989	7	131522	9	61813
1183	4027-06	7	2116267	4740	859772	302324	299830	2	437416	4	209596	5	103582
1184	6963-05	16	2114952	775	438486	132185	145587	3	328547	8	95345	9	63661
1185	5787-06	12	2120821	12986	440576	176736	153803	3	306596	8	97667	9	67243
1186	5185-06	15	2108738	640	583604	140583	180695	3	308389	7	67308	9	45157
1187	7286-06	13	2082559	866	512439	160197	171725	3	251665	7	133599	9	62378
1188	3063-00	9	2072517	35299	479504	230280	163985	3	347354	6	181883	7	69075
1189	EU-NP01	20	2224428	6868	361453	111222	96069	5	195864	13	46107	15	37678
1190	NP112	9	2072320	2238	727976	230258	253713	2	582976	5	130789	7	62512
1191	NP070	10	2102171	36226	580967	210218	179260	3	336345	7	95810	8	44357
1192	NP170	15	2190197	585	608249	146014	161425	3	300459	9	92054	10	66998
1193	NP127	12	2164592	1417	541272	180383	174073	3	339176	8	69088	9	64273
1194	Sp07-2838	25	2057037	1066	719674	82282	161567	3	262190	7	99191	8	58783
1195	Sp02-1198	22	2050133	1010	1870795	93188	397637	1	1870795	1	1870795	2	89380
1196	A45	4	2124944	16967	1212544	531236	557383	1	1212544	2	755468	3	139965
1197	P1041	52	2097342	2124	179939	40334	42946	9	78864	28	22123	34	12401
1198	NCTC7465	26	2084938	1877	886553	80190	184841	2	410559	10	38288	13	19597
1199	Sp06-1370	37	2136756	1199	378541	57751	80042	5	131229	17	46081	20	17317
1201	GA17545	11	2103456	3138	800839	191224	217306	2	256489	7	96504	9	67270
1203	PT8114	423	2009905	201	29080	4752	4769	78	8460	239	2617	287	1622
1204	07AR0125	346	2024028	205	35463	5850	5799	65	9790	202	3276	239	2269
1205	BR1064	245	2040715	204	45102	8330	9459	39	15362	125	4553	151	3029
1206	ND6012	277	2038065	205	53576	7358	8120	47	13697	154	4153	185	2598
1210	SB33	359	2054591	201	78840	5724	9701	36	17508	131	3355	176	1465
1211	HK P1	246	2069913	201	66809	8415	10859	34	17669	120	4529	147	2921
1212	SI M1	144	2101617	205	125101	14595	21280	17	37010	61	9756	75	5774
1213	Kor 136	276	2061876	200	68630	7471	12352	27	24387	89	5037	118	2601
1214	412	719	2013005	200	29295	2800	4113	81	7996	312	1378	420	648
1215	1788	530	1969967	200	63733	3717	6263	55	10168	217	1881	286	941
1216	2231	141	2105076	206	131820	14930	22045	17	36226	58	9782	73	5083
1217	2682	121	2104310	203	131506	17391	23534	17	42479	49	14066	59	8903
1218	BS1	428	2038776	200	46680	4764	7426	46	11721	178	2809	233	1387
1219	G104	311	2070196	200	68182	6657	10459	33	20082	115	4277	146	2018
1220	S-030	406	2078194	200	55022	5119	6869	56	11315	185	2739	238	1399
1221	SA4(Croucher)	250	2198465	200	108471	8794	12505	32	20682	109	4983	138	2695
1222	SA7(Croucher)	214	2108090	203	62326	9851	11980	32	20544	102	6201	125	3387
1223	SA17(Croucher)	714	2087616	200	34372	2924	4027	93	6319	358	1464	459	771
1224	SA27(Croucher)	177	2138347	203	90908	12082	16219	24	31166	78	7981	95	4427
1225	SA61(Croucher)	231	2162153	202	84130	9360	12579	31	22146	101	5219	128	2859
1226	SA78(Croucher)	669	2113515	200	36212	3160	4150	92	7177	328	1423	424	830
1227	SA142(Croucher)	278	2123842	202	106336	7640	12070	31	20051	110	4415	139	2620
1228	SA151(Croucher)	133	2133253	207	128480	16040	24547	15	47198	51	10537	63	6541
1229	2859	682	2033422	200	38898	2982	4340	83	7096	314	1464	415	717
1230	8454	271	2116810	202	74653	7812	12327	28	23430	98	5207	126	2788
1231	23782	182	2138941	203	81822	11753	15393	25	27664	79	8279	97	4647
1232	23809	296	2083254	201	51763	7039	9375	38	16766	131	3717	169	1926
1233	BM4200	450	2094447	207	48547	4655	7013	51	11447	209	2277	274	1196
1234	cdc01	259	2024715	504	39641	7818	7924	48	12621	152	3891	184	2592
1235	SA5(Croucher)	525	2027648	200	49151	3863	6057	57	10433	224	1990	302	902
1236	cdc02	242	2098788	531	53318	8673	8717	44	14643	143	4344	173	2863
1237	cdc13	288	2047270	507	34815	7109	6694	58	11551	171	3572	206	2181
2885	14/5	43	2099806	514	311736	48833	71937	6	123513	18	32872	21	27344
2886	1/4	36	2043528	676	258559	56765	68072	6	141885	15	58705	19	19240
2887	2/2	32	2049712	525	322697	64054	87617	5	174677	14	47710	16	35722
2888	2/3	28	2011336	543	404117	71834	114040	3	268043	9	67016	11	55989
2889	3/6	26	2038728	592	391588	78413	100323	4	208938	12	52403	15	38394
2890	4/4	52	2095282	536	194018	40294	48021	8	74652	24	27944	29	15802
2891	5/1	30	2041535	625	330146	68052	77200	6	134960	15	52092	18	37563
2892	6A/2	40	2199335	509	291368	54984	72642	6	154805	15	60167	18	37529
2893	6B/3	54	2215844	520	410481	41035	74014	5	102900	19	35140	22	24814
2894	7A/2	49	1994202	524	125380	40698	34201	12	66861	29	28030	33	18442
2895	7B/2	55	2145072	548	327005	39002	59824	7	102002	19	43881	23	21732
2896	7C/3	56	2190564	541	347477	39118	70171	5	134023	19	28961	23	21526
2897	7F/2	34	1997713	509	365284	58757	83161	5	133601	15	46462	18	22407
2898	7F/4	63	1995443	556	121622	31674	28244	14	56939	37	19069	43	12745
2899	7F/5	51	1993406	598	174736	39087	36597	11	67182	29	23254	34	18672
2900	8/4	24	1990053	543	424545	82919	111146	4	206119	10	67739	11	66322
2901	9A/1	45	2179014	527	327769	48423	75271	5	155454	18	34417	21	28267
2902	9L/2	61	2087866	503	161391	34228	36999	11	73597	31	23130	37	13604
2903	9L/4	29	2088807	542	364383	72028	103333	4	173479	11	66451	14	28605
2904	9N/2	16	2043388	504	660257	127712	187949	2	399019	7	59825	8	56381
2905	9N/4	32	2078038	536	364011	64939	93633	4	187797	13	40333	16	30317
2906	9N/6	39	2129339	547	308755	54599	74848	5	145115	17	33779	20	30308
2907	9V/4	40	2154347	527	295566	53859	82260	5	195336	14	54072	16	29543
2908	9V/5	48	2103282	505	278311	43819	58567	7	98047	22	39578	25	21964
2909	9V/6	44	2069764	522	567715	47041	91295	5	114619	18	39547	22	18997
2910	10A/1	27	2072630	527	628307	76765	135808	3	196680	10	54306	13	32029
2911	10B/2	43	2125212	573	297151	49424	65489	6	111009	18	38610	21	19780
2912	10C/2	39	2098901	552	253310	53818	60185	7	92011	21	40706	23	37360
2913	10F/2	20	2048181	514	530706	102410	155877	3	378766	8	64202	10	38766
2914	11A/2	55	2105045	524	246165	38274	51382	8	89799	23	28929	28	16968
2915	11B/2	39	2024686	554	312743	51916	74421	5	124796	16	57052	19	29446
2916	11C/1	63	2068657	546	136959	32836	36868	11	73951	28	29425	34	11168
2917	11D/1	30	2011523	538	312573	67051	79444	5	179941	14	62850	16	51597
2918	11F/2	18	2101252	512	588409	116737	148993	3	225832	9	79693	10	68649
2919	12A/5	46	2041213	500	163611	44375	47658	8	97768	23	33736	27	16045
2920	12B/1	42	2192787	509	253778	52210	70161	6	128726	16	57670	19	26721
2921	12F/2	52	2136155	513	164563	41080	46773	9	94077	22	45525	24	35499
2922	12F/3	43	2169605	501	354991	50456	86268	4	231912	13	57154	17	23723
2923	12F/4	43	2132062	517	211263	49583	57880	7	113792	19	49822	22	37984
2924	12F/5	39	2009538	530	383165	51527	73318	6	93493	17	46654	19	38288
2925	12F/6	28	2023118	561	384016	72255	94177	5	186921	12	46422	14	39056
2926	13/2	27	2057476	546	299744	76203	88044	5	186424	13	58017	15	38720
2927	14/2	55	2054071	500	202694	37347	46440	9	83603	24	24822	29	15101
2928	14/3	27	2046771	610	337909	75807	96070	4	190794	13	56329	15	38239
2929	14/4	56	2109346	530	152200	37667	38693	11	83612	27	25288	32	15490
2930	14/7	55	2096975	518	138467	38127	42521	10	89483	26	31700	30	16693
2931	14/8	50	2190452	500	213514	43810	56218	8	111317	19	45157	22	32467
2932	14/9	49	2097724	568	165940	42811	41193	10	84968	26	32435	29	25266
2933	15A/2	47	2064294	517	196390	43922	54869	7	118679	19	42615	23	21983
2934	15B/2	41	2092945	521	388838	51048	71223	6	118219	19	31038	23	23939
2935	15C/2	59	2087687	515	245252	35385	49541	8	75350	26	22961	31	19063
2936	15F/3	42	2096139	544	497894	49909	91075	4	122103	18	34545	21	28042
2937	16A/1	20	2088451	577	459350	104423	139008	3	321529	9	67025	11	56778
2938	16F/2	32	2134100	540	269769	66691	80351	5	136301	14	56108	17	29655
2939	17A/2	36	1969321	529	333214	54704	70967	6	123469	16	56321	18	27085
2940	17F/2	41	2102926	507	279067	51291	75157	5	163174	14	61627	17	28215
2941	17F/3	24	2125590	552	391208	88567	102251	4	171292	13	56967	15	42562
2942	17F/4	28	2124813	559	294507	75887	87549	5	147002	14	56969	16	42530
2943	18A/2	26	2039841	505	426219	78456	121608	3	303452	10	60023	12	50836
2944	18C/1	38	2135199	522	351683	56190	79924	5	157933	15	53549	17	38349
2945	18C/2	38	2127229	507	283127	55980	83345	5	196206	12	48121	15	27978
2946	18C/3	32	2101943	506	345253	65686	90214	5	155644	12	75740	14	46893
2947	18F/1	20	2047749	500	440252	102388	134359	3	330156	9	63815	11	56712
2948	19A/5	36	2114888	529	449869	58747	92438	5	171478	12	60870	16	26575
2949	19B/2	41	2071443	535	346079	50523	81616	4	196042	14	48464	17	27126
2950	19C/2	40	2047372	535	185186	51185	48310	9	84983	21	42950	24	33492
2951	19F/3	52	2190607	551	233696	42128	60344	7	123821	19	34079	22	19793
2952	19F/5	58	2149572	538	201066	37062	54588	7	112059	20	39851	23	18929
2953	19F/8	51	2166325	501	338213	42477	68616	6	130426	17	47561	21	20147
2954	19F/10	38	2116132	555	257572	55688	70082	6	123669	16	49645	19	26440
2955	20/3	34	2093105	587	425425	61562	89722	5	130045	13	61709	15	56384
2956	21/3	35	2110480	523	303604	60300	79835	5	173390	14	53225	16	43343
2957	22A/2	27	2057334	518	387497	76198	111965	4	239438	9	81222	11	56419
2958	22F/2	54	2114812	504	289922	39164	48892	10	77186	26	38196	29	20853
2959	23A/2	27	2043737	538	562465	75694	130328	3	224225	10	64486	12	34621
2960	23B/1	45	2087707	537	196038	46394	53949	8	118878	19	55378	21	46835
2961	23F/4	37	2045645	538	323922	55288	94394	4	222437	11	54291	13	27704
2962	23F/5	18	2065101	596	704378	114728	186913	2	491607	9	63892	11	41439
2963	23F/10	29	2088401	550	353959	72014	93639	4	195533	13	65753	15	42757
2964	24A/2	51	2083215	586	281010	40848	57711	7	104006	22	31648	27	19206
2965	24B/2	27	2078342	505	348852	76976	104423	4	241487	10	67054	12	45878
2966	24F/2	45	2147636	508	183464	47726	50800	9	96951	21	38633	25	16272
2967	25A/1	74	2119440	508	169220	28642	31667	13	52738	39	18525	46	10169
2968	25F/4	64	2031360	503	196335	31740	40829	9	76543	30	18198	36	13450
2969	27/2	44	2040839	538	248195	46383	63564	6	129816	18	31165	22	19275
2970	28F/2	42	2055685	525	331251	48945	77829	5	155824	15	44204	18	31341
2971	29/2	45	2031371	501	259745	45142	59591	7	100222	19	46770	22	18426
2972	32F/2	31	2093989	546	438397	67549	113449	3	301358	12	41034	15	36224
2973	33A/2	26	2003668	529	325137	77065	93804	4	179342	12	66697	14	41139
2974	33B/2	30	2115280	598	528913	70510	101596	5	94524	16	43233	19	35855
2975	33D/2	53	2186858	500	179220	41262	50643	8	121471	22	35238	26	23142
2976	33F/2	28	2045606	500	627050	73058	141007	3	290639	9	61721	11	51469
2977	34/5	40	2080984	500	427787	52025	82843	5	153307	15	44494	17	39646
2978	35A/3	25	1964636	531	622014	78586	137702	3	199992	8	79798	10	56375
2979	35B/2	24	2029839	583	709670	84577	160558	2	412458	9	56428	11	33243
2980	35C/2	45	2126091	526	254336	47247	65825	6	121765	17	41333	20	22430
2981	35C/3	64	2173560	504	434812	33962	66080	6	89822	22	22483	28	17553
2982	35F/2	30	2095728	572	438475	69858	108864	3	301365	13	41038	15	38124
2983	36/2	33	2031262	543	312311	61554	79695	5	131201	15	61343	16	49116
2984	37/6	45	2051179	531	324226	45582	63943	6	83841	22	29704	25	25611
2985	38/2	77	2219375	500	152407	28824	40207	10	72363	31	20014	39	8956
2986	39/2	35	2087344	556	339967	59639	82720	5	165977	15	44503	17	37984
2987	40/2	25	2030457	542	328138	81219	111367	4	258088	10	59671	12	32939
2988	41A/2	24	2065894	506	379421	86079	102000	4	199053	11	61012	13	48005
2989	41F/2	20	2107691	522	445348	105385	144729	3	387224	9	69856	11	56479
2990	42/2	46	2133231	508	216692	46375	58204	7	112499	21	33447	25	22777
2991	43/3	18	2084514	857	355228	115807	112995	4	226163	10	82848	12	57179
2992	44/3	34	2127229	502	303704	62566	81602	5	129652	15	41908	18	30261
2993	45/5	41	2056917	539	242409	50169	68543	6	127290	16	43823	18	26286
2994	46/2	46	2145704	514	333855	46646	66948	6	104428	18	40538	22	26074
2995	47A/1	34	2110699	546	415082	62080	95707	4	155961	12	49179	15	27317
2996	47F/1	40	2083616	521	268548	52091	68217	6	124960	16	38126	20	19481
2997	48/3	26	2043332	682	388416	78590	113265	3	301638	11	55179	13	46494
8291	ST556	1	2145902	2145902	2145902	2145902		1	2145902	1	2145902	1	2145902
