# Supplementary material for: Pneumococcal prophages are diverse, but not without structure or history
Source: Sci Rep. 2017 Feb 20;7:42976. doi: 10.1038/srep42976 (PMC5317160; doi:10.1038/srep42976)
Supplement: Supplementary Table S7 [file srep42976-s8.xls]

## Sheet: title page
Supplementary Information:
Pneumococcal prophages are diverse, but not without structure or history
Angela B Brueggemann, Caroline L Harrold, Reza Rezaei Javan, Andries J van Tonder, Angus J McDonnell and Ben A Edwards
Nuffield Department of Medicine, University of Oxford, United Kingdom
Corresponding author: Angela B Brueggemann (angela.brueggemann@ndm.ox.ac.uk)

## Sheet: Sp195_1
Minimum	Maximum	Name	2hr				3hr				4hr				5hr				6hr
			FPKM		Differential Expression		FPKM		Differential Expression		FPKM		Differential Expression		FPKM		Differential Expression		FPKM		Differential Expression
	Maximum		Control	Mitomycin C	p-value	Log2 Ratio	Control	Mitomycin C	p-value	Log2 Ratio	Control	Mitomycin C	p-value	Log2 Ratio	Control	Mitomycin C	p-value	Log2 Ratio	Control	Mitomycin C	p-value	Log2 Ratio
202110	202868	SAM-dependent methyltransferase	104.3	90.3	0.53	-0.2	125.8	109	1	-0.1	97.2	56.4	0.17	-0.5	142.5	61.6	0.016	-1	73.8	46.1	0.51	-0.4
202955	203467	apt	618.1	654.4	0.43	0.1	711.7	661.9	0.99	0	735.5	807.9	<0.001	0.4	596.2	1112.3	<0.001	1.2	458.8	1898.9	<0.001	2.3
203649	204593	homoserine O-succinyltransferase	328.6	361.1	0.44	0.1	450.3	381.4	0.38	-0.1	348.7	480.7	<0.001	0.8	373	506.1	<0.001	0.8	372.3	538	<0.001	0.8
204602	205279	DNA replication protein DnaD	331.4	327.4	1	0	384.8	335.7	0.5	-0.1	305.1	371.1	<0.001	0.6	302.4	328.7	0.06	0.5	311.7	258.2	1	0
205377	206135	tpiA	1731.5	1711.6	0.75	0	1870	1661.2	0.33	-0.1	1758.9	1386.6	0.54	0	1940	1197.1	<0.001	-0.4	1533.9	1011.7	0.0028	-0.3
206173	207678	lytC	1756.6	1700.1	0.48	0	1913.2	1760.5	0.96	0	1848.8	1595.5	0.44	0.1	2422	1537.8	<0.001	-0.3	1849.1	1795.3	0.033	0.2
208177	208695	non-heme iron-containing ferritin	7181.3	12030.2	<0.001	0.7	8412.3	8647	0.0019	0.1	7671.4	6165.9	0.49	0	6339.4	5448.4	0.069	0.1	4424.1	7105.9	<0.001	1
208825	209331	dihydrofolate reductase	620	718	0.073	0.2	649.3	784	0.0012	0.4	673.7	988.9	<0.001	0.8	719.7	1165.6	<0.001	1	551.8	1255.9	<0.001	1.5
209331	209501	membrane protein	366.2	507.7	0.0011	0.5	566.7	527.1	0.93	0	425.8	440.9	0.021	0.4	617.9	460.8	0.25	-0.2	408.5	434.7	0.098	0.4
209562	210770	clpX	693.1	800.9	0.065	0.2	770.7	780.7	0.46	0.1	666.2	832.2	<0.001	0.6	825	746.4	0.31	0.2	597.5	667	0.02	0.4
210779	211366	engB	744.2	779.2	0.38	0.1	890.8	808.1	0.8	0	706.6	814.1	<0.001	0.5	872.7	724.4	0.7	0.1	711.2	750.7	0.038	0.4
211377	211757	tdcF	731.8	870.7	0.02	0.2	792.7	717.1	0.55	-0.1	697.5	614.4	0.62	0.1	866.3	607.5	0.1	-0.2	664.2	594.6	0.84	0.1
211809	212699	P-loop-containing kinase	322.1	379.2	0.18	0.2	361	365.9	0.63	0.1	280.8	353	<0.001	0.6	412.9	335.8	0.98	0	333.1	277.3	1	0
212696	213673	transporter	360.6	365.1	0.87	0	418.9	391.6	0.99	0	334.9	388.4	0.0016	0.5	472	392.1	0.85	0.1	439	423.8	0.38	0.2
213670	214581	putative sporulation transcription regulator whiA	379.3	366.5	0.71	-0.1	369.5	390.3	0.27	0.2	345.7	377	0.0083	0.4	500.6	409	0.99	0	456.3	388.6	0.9	0.1
214669	215796	phage integrase	69.1	62.4	0.89	-0.1	76.9	57.3	0.58	-0.3	38.7	36.3	0.91	0.2	54.2	21.8	0.26	-0.9	75.6	27	0.089	-1.2
215938	216318	phage protein	263.4	298.8	0.45	0.1	279.4	188	0.022	-0.5	242.8	163.7	0.26	-0.2	288.6	75.9	<0.001	-1.6	292.1	85.2	<0.001	-1.4
216405	216593	hypothetical protein	241.6	296.9	0.071	0.3	269.4	211.6	0.3	-0.2	220.5	131.2	0.036	-0.5	181.2	125.9	0.43	-0.3	242.7	83.2	<0.001	-1.3
216541	217635	hypothetical protein	208.3	245.8	0.19	0.3	244.1	215.8	0.78	-0.1	210.9	149.9	0.49	-0.2	231.3	116.7	0.022	-0.7	227.4	98.5	0.0051	-0.9
217637	217990	phage transcriptional regulator, Cro/CI family	186.2	200.8	1	0	237.1	198.4	1	0	166.7	173	0.39	0.3	181.4	106.1	0.16	-0.5	169.7	221.4	0.0092	0.7
218898	219098	hypothetical protein	281	87.9	<0.001	-1.7	222.6	230.4	0.41	0.2	79.9	518.4	<0.001	2.7	105.4	36.8	0.014	-1.3	298	113.6	<0.001	-1.2
219016	219255	hypothetical protein	200.6	56.1	<0.001	-1.8	143.3	145.1	0.94	0.1	98.3	234.8	<0.001	1.8	64.3	20.5	0.036	-1.5	163.5	57.1	0.013	-1
219320	219511	DNA-binding protein	248.6	100.4	<0.001	-1.2	220.6	234.7	0.2	0.3	79.8	489.2	<0.001	2.6	123.8	102.6	0.93	0.1	175.8	186.3	0.25	0.4
219534	219740	Phage protein	292	225.8	0.028	-0.4	230.9	333.2	<0.001	0.6	231.3	551.2	<0.001	1.4	291.7	409.4	<0.001	0.7	280.6	658.1	<0.001	1.6
219694	219885	hypothetical protein	875.3	691.1	0.0052	-0.3	647	874.7	<0.001	0.5	900.6	1371.8	<0.001	0.9	1125.9	1534.7	<0.001	0.8	884.2	2560.6	<0.001	1.8
220226	220498	hypothetical protein	161.3	37.3	<0.001	-2.2	117	77.7	0.28	-0.4	38.6	162.4	<0.001	2.5	45.8	20.3	0.42	-0.7	80.9	50.2	0.56	-0.4
220495	220689	hypothetical protein	134.3	25.7	<0.001	-2.4	59.1	67.1	1	-0.1	25.1	129.7	<0.001	2.5	17.3	34.7	0.38	0.9	30.6	15.6	0.86	-0.4
220686	220877	hypothetical protein	107.2	22.7	<0.001	-2.3	93.2	45.1	0.083	-0.7	25.5	143.5	<0.001	3	29.9	19.2	1	0	45.3	31.7	0.9	-0.4
220889	221230	phage protein	123.3	39.2	<0.001	-1.6	91.5	97.7	0.84	0.1	13.2	170.3	<0.001	3.9	22.7	19.8	1	0	52	55.6	0.84	0.4
221231	221461	hypothetical protein	112.2	44.8	0.0011	-1.3	103.3	52	0.03	-0.8	6.5	123.1	<0.001	4.3	21.9	18.7	1	0	60.1	32.9	0.74	-0.3
221433	222197	hypothetical protein	98.5	31.3	<0.001	-1.7	93.6	66.1	0.27	-0.4	21.7	155	<0.001	3.2	24.7	27.4	0.8	0.6	73.6	53.7	1	-0.1
222190	222672	phage protein	79.6	22.7	<0.001	-1.8	79.1	57.1	0.48	-0.3	20.3	95.7	<0.001	2.5	25.9	17.8	0.81	-0.5	54.4	48.8	1	0
222672	223031	phage protein	87.4	9.9	<0.001	-3	86.2	66.8	0.59	-0.3	29.3	117.9	<0.001	2.3	30	15.4	1	-0.3	50.5	27.5	0.93	-0.4
223031	223516	phage protein	113.4	21.3	<0.001	-2.3	59.7	58.7	1	0	20.9	139.9	<0.001	3.1	12.5	38	0.018	1.9	55.3	51.7	1	0.1
223479	224672	putative helicase	116.7	28.4	<0.001	-2.1	90.6	58.8	0.2	-0.5	23.7	168	<0.001	3.1	30.9	24.2	1	-0.1	56.1	33.1	0.57	-0.5
224691	225008	phage protein	118.7	14.2	<0.001	-2.8	93.8	58.9	0.16	-0.5	14.2	144.9	<0.001	3.7	21.3	11.6	0.76	-0.7	67.9	26.3	0.17	-1
225008	225784	putative NTP-binding protein	118.3	29.1	<0.001	-2	103.4	76.9	0.42	-0.3	20.2	254.7	<0.001	3.9	36.5	27.7	1	-0.1	83.4	45.1	0.27	-0.6
225804	226307	hypothetical protein	123.7	39.1	<0.001	-1.7	90.8	76.4	0.95	-0.1	33.4	243.8	<0.001	3.2	25.9	31.8	0.63	0.7	90.1	55.9	0.46	-0.4
226480	227301	phage protein	104.1	24.4	<0.001	-2.2	99.7	67.5	0.22	-0.5	23.8	237.7	<0.001	3.6	38.2	18.7	0.61	-0.8	79.9	57.4	0.95	-0.2
227304	228647	prophage ps2 protein 15	88.1	22.5	<0.001	-2	83.5	56.3	0.25	-0.4	20.2	210.2	<0.001	3.6	39.5	23.8	0.8	-0.4	75.4	39.6	0.28	-0.7
228940	229092	phage protein	73.3	44.3	0.038	-0.8	96.2	66.2	0.59	-0.2	29.5	140	<0.001	2.3	11	28.2	0.012	1.9	38.3	59.7	0.65	0.6
229092	229430	hypothetical protein	148	78.2	0.0027	-1	144.3	95.6	0.11	-0.5	47.8	139.7	<0.001	1.9	34.9	74.4	0.021	1.3	71.8	62.9	1	0.1
229581	229895	gp24	67.3	41	0.14	-0.7	68.2	57.2	0.84	-0.2	27.5	132.4	<0.001	2.5	32.2	25.4	1	0.1	52.1	38.7	1	-0.1
229897	230424	phage protein	61.9	29.4	0.022	-1.1	65.3	34.1	0.074	-0.8	24.2	95.4	<0.001	2.3	27.5	18.7	1	-0.2	64.2	40.4	0.54	-0.4
230486	230803	hypothetical protein	135	49.8	<0.001	-1.5	110.9	100	1	-0.1	46.2	196.1	<0.001	2.4	44.6	61.9	0.11	0.8	79.3	67	1	0
230921	231343	phage protein	94.7	37.4	<0.001	-1.4	76.8	57.7	0.7	-0.2	21.4	189.2	<0.001	3.6	29.6	29.1	0.82	0.3	94.2	64.8	0.73	-0.3
232613	233125	phage terminase small subunit	45.6	18.9	0.041	-1.3	48.8	36.5	0.87	-0.3	11.7	200.7	<0.001	4.4	19.8	16.8	1	0.1	42.9	10.4	0.15	-1.5
233103	234401	phage terminase, large subunit, pbsx family	29.7	11.2	0.15	-1.4	36.4	31	1	-0.1	11.6	169.2	<0.001	4.2	20	6.6	0.66	-1.2	44.5	7.6	0.06	-2.2
234413	235882	phage portal protein, SPP1 family	16.5	4.1	0.21	-1.9	27.3	35.8	0.53	0.5	9	228.5	<0.001	5	15.9	9.4	0.98	-0.5	41.7	11.9	0.19	-1.6
235845	237428	phage putative head morphogenesis protein, SPP1 gp7 family	129.4	122.3	0.87	-0.1	149	133.8	1	0	140.6	250.9	<0.001	1.2	123.5	149.7	0.058	0.6	120	409.8	<0.001	2
237430	237639	phage protein	330.8	437	0.016	0.4	371.2	458.9	0.012	0.4	342.5	396.6	0.0049	0.4	361	262.8	0.92	0	320.6	652.3	<0.001	1.4
237636	238049	metal dependent phosphohydrolase, HD region	183.3	217.8	0.27	0.3	196.9	175.3	0.96	0	176.8	205.7	0.017	0.5	195.6	141.3	0.46	-0.2	137.4	224.3	0.0011	0.9
238091	238264	hypothetical protein	23.6	16.1	0.87	-0.4	36.6	26.4	0.97	-0.1	15.1	105.8	<0.001	3.2	0	3.5	1	2.4	34.8	4.4	0.081	-2.6
238289	238399	hypothetical protein	59.1	34	0.15	-0.8	60.9	54.1	0.85	-0.1	23.7	118.5	<0.001	2.6	6.1	5.5	1	0.2	22.9	0	0.049	-10
238531	239055	phage capsid and scaffold protein	39.1	14.8	0.035	-1.4	42.4	82.1	0.012	1	20.1	426.5	<0.001	4.6	43.1	16.4	0.23	-1	69	8.7	0.0039	-2.7
239078	240103	Carbohydrate-binding family V/XII	37.6	14.1	0.035	-1.4	42.6	44.3	0.9	0.2	14.6	313.1	<0.001	4.7	15.2	14.4	1	0.2	65	11.9	0.017	-2.2
240113	240301	hypothetical protein	25.3	14.8	0.36	-0.9	56.8	59.8	0.9	0.2	24.6	508.9	<0.001	4.8	17.9	9.8	0.95	-0.6	77	16.1	0.024	-1.7
240303	240614	Phage gp6-like head-tail connector protein	43	20.7	0.065	-1.1	54.8	64.6	0.38	0.4	17.3	560.8	<0.001	5.2	29.2	46.7	0.25	0.8	85.8	36.6	0.12	-0.9
240595	240933	hypothetical protein	42.4	4.8	<0.001	-2.8	36.4	97.5	<0.001	1.5	24.4	418.6	<0.001	4.6	43.9	24.8	0.81	-0.4	72.3	44.9	0.33	-0.6
240908	241423	Lj965 prophage protein	48.5	16.9	0.014	-1.6	46.2	70.9	0.064	0.8	21.9	428.6	<0.001	4.5	47.2	29.4	0.73	-0.4	67.4	22.1	0.086	-1.2
241420	241788	hypothetical protein	34.5	11.4	0.054	-1.5	35.6	33.5	1	0.1	15.3	255.6	<0.001	4.4	17.4	8.3	0.89	-0.5	38.1	12.4	0.24	-1.3
241791	242204	Lj965 prophage major tail protein	15.9	7.8	0.63	-1	25.9	31.3	0.87	0.3	9.1	195.1	<0.001	4.7	16.3	7.4	1	-0.7	21.2	20.2	1	0
242209	242589	prophage protein	42.7	18.7	0.065	-1.2	40.7	69.3	0.057	0.9	17.8	432.9	<0.001	5	27.2	17.8	0.83	-0.5	52.3	24	0.32	-0.8
242628	242978	hypothetical protein	35.8	13.8	0.034	-1.5	47.6	41.3	1	-0.2	13.9	340.4	<0.001	4.8	25.7	15.8	0.99	-0.3	42.6	23.8	0.7	-0.5
242965	246558	phage tail length tape-measure protein	50.4	15.1	0.0041	-1.7	53.3	62.7	0.45	0.4	17.1	474.4	<0.001	5.1	30.4	24.3	1	0	66.7	33.9	0.29	-0.7
246567	246917	prophage protein	69	15.6	<0.001	-2.2	63.5	97.7	0.027	0.8	24.7	586.3	<0.001	4.9	30.8	28.1	1	0	62.2	43.4	0.85	-0.3
246922	253365	PblB	253.3	157	0.0014	-0.7	157.1	156.2	0.85	0.1	125.8	632.8	<0.001	2.7	169.7	112.8	0.4	-0.3	246.6	97.9	<0.001	-1.1
253459	253662	phage protein	355.9	210.1	<0.001	-0.8	219.7	159.4	0.24	-0.3	138.1	397.8	<0.001	1.7	193.8	70.4	<0.001	-1.4	268.5	57.8	<0.001	-2.1
253665	254015	phage protein	1324	806.1	<0.001	-0.7	584.3	529	0.79	0	719.2	886.2	<0.001	0.6	914	357.5	<0.001	-1	1211.2	264.2	<0.001	-1.9
254025	254324	hypothetical protein	63.1	33	0.035	-1	43.3	62.8	0.078	0.9	18.6	323.8	<0.001	4.2	36	25	0.82	-0.4	60.4	25.4	0.17	-0.9
254328	254663	phage holin, LL-H family	70.8	30.8	0.015	-1.2	44.6	60	0.35	0.5	25.8	323.2	<0.001	4	37.9	27.5	1	-0.1	60.8	22.6	0.18	-1
254663	255619	lytic amidase (N-acetylmuramoyl-L-alanine amidase)	75	35.1	0.016	-1.1	65.2	87.5	0.14	0.6	38	502.2	<0.001	4	39.8	23.2	0.79	-0.4	96.2	41.4	0.1	-1
255872	256840	trxB	226.1	277.1	0.13	0.3	237.7	221	1	0	216.9	151.2	0.35	-0.2	185.2	115	0.22	-0.4	132.5	110	1	0
256976	257833	ABC transporter permease	301.2	303.8	1	0	329.9	275.6	0.42	-0.1	347.2	629.7	<0.001	1.1	235.1	750.5	<0.001	2	225.1	819.6	<0.001	2.1
257820	258599	lipoprotein	257.7	249.7	0.86	-0.1	304.8	242	0.21	-0.2	235.1	323.2	<0.001	0.7	226.5	348.8	<0.001	1	202.8	439.1	<0.001	1.4
258623	259975	glmM	336.5	339	0.99	0	405.6	359.5	0.74	-0.1	294.9	435.2	<0.001	0.9	331.9	455.4	<0.001	0.8	296.9	512	<0.001	1.1
260049	260423	transposase	538.2	567.8	0.67	0.1	640.3	580.6	0.98	0	549	441.9	0.98	0	573.2	408.7	0.32	-0.2	491.4	551.3	0.033	0.4
260425	261273	degV family protein	777	804.2	0.6	0.1	828.1	825.9	0.6	0.1	846	850.6	0.012	0.3	834.3	897.6	0.0031	0.4	842.4	917.6	0.012	0.4
261539	262306	dihydrodipicolinate reductase	946.3	992.3	0.35	0.1	872.6	936.5	0.065	0.2	864.8	899.2	<0.001	0.4	1022.6	860.6	0.48	0.1	1076.9	695.6	0.0097	-0.3
262318	263502	cca	328.5	323.4	0.92	0	354.2	330	0.98	0	313	302.2	0.42	0.2	369.9	289.9	0.98	0	405.5	290.3	0.32	-0.2
263499	265370	ABC transporter ATP-binding protein	405.2	402.9	0.98	0	448.8	403.2	0.82	0	403.1	441.8	0.0048	0.4	447.1	432.4	0.22	0.3	535.3	414.3	0.52	-0.1
265513	266697	cation efflux family protein	200.1	179.6	0.56	-0.2	193.3	193	0.86	0.1	218.5	163.3	0.62	-0.1	204.7	125.7	0.21	-0.4	213.5	129.7	0.17	-0.4
267001	269697	cation transporter E1-E2 family ATPase	581.5	540.7	0.36	-0.1	602.1	586.9	0.72	0.1	540.3	814.7	<0.001	0.9	393.3	961.2	<0.001	1.6	597.8	715.9	0.0015	0.5
269710	270501	putative S-transferase	469.3	508.1	0.41	0.1	580.4	499.8	0.5	-0.1	459.6	645.7	<0.001	0.8	390.4	767.7	<0.001	1.3	555	640.9	0.0082	0.5
270617	271027	peptide deformylase	230.6	293.2	0.091	0.3	267.1	218.4	0.33	-0.2	218.7	176.4	1	0	259.6	170.7	0.31	-0.3	235.4	162.9	0.36	-0.3
271039	272634	membrane protein	269.6	329.1	0.091	0.3	380.9	324.7	0.46	-0.1	311.4	225.5	0.37	-0.2	405.8	221	0.0087	-0.5	369.8	162.1	<0.001	-0.9
272801	272965	membrane protein	278.5	329.6	0.14	0.3	389.7	327	0.66	-0.1	346.1	327.9	0.3	0.3	409.6	253.7	0.079	-0.4	399.1	359.8	0.83	0.1

## Sheet: Sp195_2
Minimum	Maximum	Name	2hr				3hr				4hr				5hr				6hr
			FPKM		Differential Expression		FPKM		Differential Expression		FPKM		Differential Expression		FPKM		Differential Expression		FPKM		Differential Expression
	Maximum		Control	Mitomycin C	p-value	Log2 Ratio	Control	Mitomycin C	p-value	Log2 Ratio	Control	Mitomycin C	p-value	Log2 Ratio	Control	Mitomycin C	p-value	Log2 Ratio	Control	Mitomycin C	p-value	Log2 Ratio
1423135	1424148	3-carboxymuconate cyclase	470.1	530.9	0.19	0.2	456.6	454.5	0.64	0.1	474.9	604.4	<0.001	0.6	552.3	768.6	<0.001	0.8	414.8	907.4	<0.001	1.4
1424193	1424612	atpC	2088.9	2372.8	0.009	0.2	2385	2636.7	<0.001	0.3	2647.6	2830.5	<0.001	0.4	4060	2673.3	<0.001	-0.3	3397.6	2087.4	<0.001	-0.4
1424623	1426029	F0F1 ATP synthase subunit beta	2242.9	2339.5	0.29	0.1	2459.5	2722	<0.001	0.3	2640.4	3040.3	<0.001	0.5	3914.2	3232.4	0.67	0	3220.2	2798.6	0.45	0.1
1426115	1426993	ATP synthase F0F1 subunit gamma	1963.5	2126.3	0.063	0.1	2341.3	2463.1	0.018	0.2	2269.6	2321.1	<0.001	0.3	3181.4	2229.1	0.0044	-0.2	2332.1	1950.6	0.97	0
1427009	1428514	ATP synthase F0F1 subunit alpha	1770.2	1908	0.12	0.1	2001.7	2129.3	0.017	0.2	2044.4	1955	0.016	0.2	2634.6	2082.2	0.85	0	2001.3	1599.9	0.57	0
1428529	1429065	ATP synthase F0F1 subunit delta	1183.3	1343	0.034	0.2	1497.5	1442.8	0.6	0.1	1269.3	674.5	<0.001	-0.6	1663.4	435.6	<0.001	-1.6	1111.1	344.4	<0.001	-1.4
1429065	1429559	ATP synthase F0F1 subunit B	1343.1	1524.7	0.018	0.2	1653.3	1613.1	0.56	0.1	1425.7	731.7	<0.001	-0.7	2048.6	386.8	<0.001	-2.1	1284.4	421.3	<0.001	-1.3
1429573	1430289	ATP synthase F0F1 subunit A	1732.6	1736.4	0.9	0	2048	1892.6	0.83	0	1823.9	819.6	<0.001	-0.8	2190.6	554.6	<0.001	-1.7	1623.4	509.5	<0.001	-1.4
1430324	1430524	ATP synthase F0F1 subunit C	1791.2	1670.2	0.19	-0.1	2017	1759.6	0.38	-0.1	1794.2	697.3	<0.001	-1.1	2067.5	392	<0.001	-2	1374.2	655	<0.001	-0.8
1430602	1431483	type I restriction-modification system S protein	33.3	30.4	1	-0.1	49.8	29.3	0.23	-0.6	23.9	16.8	1	-0.2	22	34.9	0.22	1	25.4	29	0.96	0.5
assembly gap
1431540	1431911	phage integrase family integrase/recombinase	12.7	7.8	0.98	-0.6	18.2	8.6	0.37	-1.3	7.8	3.5	1	-0.8	7.7	3.3	1	-1.4	8.7	2	0.93	-1.8
assembly gap
1433287	1433667	transposase	92.6	111.1	0.44	0.3	159.7	110.4	0.19	-0.4	114.7	46.4	0.006	-1.1	39	33.9	1	0.1	117.7	38	0.026	-1.2
1433891	1434097	transposase	95.1	106.1	1	0	147.9	80.3	0.016	-0.8	80	58.1	0.97	-0.1	49	80.3	0.02	1.2	113.3	14.7	<0.001	-2.8
1434414	1434650	recX 2	159.2	188.1	0.28	0.3	262.9	117.8	<0.001	-1.1	73.1	53.9	1	0	31.4	70.1	0.014	1.4	127.4	61	0.19	-0.6
1434839	1436167	adenylosuccinate synthetase	432.8	516.3	0.056	0.3	486.6	438	0.8	0	455.9	585.5	<0.001	0.7	423.6	599.8	<0.001	0.8	380	680.9	<0.001	1.1
1436431	1437579	integrase	582.3	495.5	0.084	-0.2	634.5	564.2	0.68	-0.1	516.1	681.2	<0.001	0.7	528.5	883.4	<0.001	1	564.3	1982.8	<0.001	2.1
1437758	1438681	Exonuclease	510	425.1	0.074	-0.2	401.3	409	0.62	0.1	421	331	0.81	0	613.7	280.5	<0.001	-0.8	396.8	377.2	0.41	0.2
1438694	1439077	Phage protein	361.1	375.8	0.76	0.1	369.4	447	0.018	0.4	403.7	337.6	0.97	0	510.4	320.6	0.02	-0.4	324.3	443.9	<0.001	0.7
1439090	1439452	putative phage DNA binding protein	314.5	379.8	0.095	0.3	386	421.3	0.19	0.2	365.5	327.1	0.62	0.1	446.9	300.2	0.26	-0.2	326.4	526.2	<0.001	0.9
1439595	1439876	Phage protein	1072.3	651	<0.001	-0.7	772.7	630	0.13	-0.2	874.5	2051	<0.001	1.5	1154.9	1587	<0.001	0.7	1865.1	1535.1	0.82	0
1439830	1440051	Phage protein	1400.7	953.1	<0.001	-0.5	1118.2	1158.5	0.13	0.2	1414.4	1704.3	<0.001	0.7	2193.6	1244.1	<0.001	-0.4	2459.6	1344.4	<0.001	-0.5
1440170	1440316	Phage protein	2258.1	1677.9	<0.001	-0.5	1464.2	1538	0.26	0.1	1946.5	5302.8	<0.001	1.8	2823.9	4839.4	<0.001	1.1	4776.7	4745.7	<0.001	0.3
1440328	1440531	putative phage DNA binding protein	1322.5	926.1	<0.001	-0.5	819.2	684.4	0.25	-0.1	861.5	2147.6	<0.001	1.6	1374.4	1497.7	<0.001	0.5	2230	1856.6	0.87	0
1440543	1440677	putative phage protein	1011.4	765.9	<0.001	-0.5	709	571.6	0.17	-0.2	773.2	1688.5	<0.001	1.4	1226.2	1553.4	<0.001	0.6	1907.5	1983.4	0.039	0.2
1440674	1441387	gp15	1022.6	707.9	<0.001	-0.5	743.1	646	0.39	-0.1	851.1	1898.7	<0.001	1.5	1285.1	2291	<0.001	1.1	2156.2	2176.7	0.003	0.3
1441400	1441657	phage protein	854.9	552.5	<0.001	-0.6	628.5	577.2	1	0	764.8	1344.2	<0.001	1.1	1150.5	1790.2	<0.001	1	2011	1978.3	0.024	0.2
1441743	1442063	Putative phage lipoprotein	475.4	313.2	<0.001	-0.6	347.3	298.8	0.46	-0.1	455.6	739.4	<0.001	1	613.1	1180	<0.001	1.2	1325.3	1450.1	0.0017	0.4
1442079	1442375	gp18	448.9	292.8	<0.001	-0.6	400.9	264.2	0.0043	-0.5	376.6	705.5	<0.001	1.2	638	938.2	<0.001	1	1162.1	1218	0.0043	0.4
1442368	1443168	gp19	376.1	271.5	0.0041	-0.5	289.6	204.3	0.05	-0.4	301.4	482.7	<0.001	1	453.8	683.2	<0.001	0.9	872	867.1	0.13	0.2
1443156	1443314	phage protein	464.4	346.8	0.0043	-0.4	341	323.8	0.74	0.1	392.4	622.3	<0.001	1	542	872.4	<0.001	0.9	916.9	966.8	0.063	0.3
1443308	1444078	DNA replication protein	577.6	423.8	0.0014	-0.4	448.4	354.5	0.14	-0.2	444.7	783.1	<0.001	1.1	610.4	968.7	<0.001	1	1201.8	1026.6	0.76	0.1
1444093	1444287	hypothetical protein	605.5	431.1	<0.001	-0.5	362.4	328.7	0.26	-0.2	521.7	845.2	<0.001	1	618.4	956.5	<0.001	1	1079.3	884	0.92	0
1444287	1444514	phage protein	724.3	500.5	<0.001	-0.6	526.8	331.2	<0.001	-0.5	550.3	950.3	<0.001	1.1	737.4	1248.2	<0.001	1.1	1555	1072	0.046	-0.2
1444507	1444611	phage protein	507.5	329.8	<0.001	-0.6	302.4	258.1	0.17	-0.2	348.5	429.4	<0.001	0.5	540.7	547.2	0.19	0.3	1083.6	513.4	<0.001	-0.9
1444641	1444808	phage protein	838.5	519.6	<0.001	-0.7	469.1	441.8	0.83	0.1	476.3	621.7	<0.001	0.7	851.6	807.3	0.12	0.3	1552	864.5	<0.001	-0.6
1444979	1445293	gp24	525.3	337.1	<0.001	-0.6	425.1	286.9	0.016	-0.4	372.2	393.6	0.035	0.4	671.6	577.8	0.51	0.1	1055.7	542.8	<0.001	-0.7
1445295	1445795	phage protein	623.4	416.2	<0.001	-0.6	411.2	313.3	0.035	-0.3	449	505.5	<0.001	0.5	620.4	601.2	0.16	0.3	1269.5	603.1	<0.001	-0.8
1445788	1446375	phage protein	739	387	<0.001	-0.9	512.5	342.2	0.0033	-0.4	430.4	555.1	<0.001	0.6	872.7	704.2	0.98	0	1689.3	695.9	<0.001	-1
1446375	1446662	hypothetical protein	723.1	399.4	<0.001	-0.8	563.4	385.4	0.0012	-0.5	465.9	484.9	0.0054	0.4	968.5	626.3	0.011	-0.3	1608.4	569.9	<0.001	-1.2
1446693	1447775	type II DNA modification methyltransferase	1006.4	623.3	<0.001	-0.7	621.9	470.1	0.023	-0.3	662.3	947.4	<0.001	0.8	1172.1	916.8	0.87	0	2170.5	715.4	<0.001	-1.3
1447772	1448155	phage membrane protein	906.3	577.7	<0.001	-0.7	716	532	0.0072	-0.3	733.2	772	<0.001	0.4	1373.8	894.5	0.0038	-0.3	2587.7	772.9	<0.001	-1.4
1448167	1448565	phage protein	1016.1	624.2	<0.001	-0.7	668.9	529.4	0.056	-0.2	713.7	827.7	<0.001	0.5	1580.8	813	<0.001	-0.6	2893.4	690.5	<0.001	-1.8
1448569	1448994	RNA polymerase ECF family sigma factor	1148.5	643.2	<0.001	-0.9	736.9	588.8	0.079	-0.2	764.8	1141.9	<0.001	0.9	1491.2	919	<0.001	-0.4	2784	568.1	<0.001	-2
1449081	1449647	prophage LambdaSa2, site-specific recombinase phage integrase family protein	3726.5	2545	<0.001	-0.5	2147.9	1612.2	<0.001	-0.3	2061.1	3581	<0.001	1.1	2631.9	1715.3	<0.001	-0.3	3366.5	1221.4	<0.001	-1.2
1449813	1450019	hypothetical protein	2910.5	1761.5	<0.001	-0.7	1740.8	1204.3	<0.001	-0.4	1194.6	1253.6	<0.001	0.3	1761	315.2	<0.001	-2.1	2407.8	246.3	<0.001	-3
1450016	1450312	Phage endonuclease	3729.7	2617.7	<0.001	-0.5	2260	1659.3	<0.001	-0.3	1879.9	2484.2	<0.001	0.7	2365.6	1088.1	<0.001	-0.8	2960.8	586.8	<0.001	-2.1
1450431	1450769	hypothetical protein	5422.8	3703.6	<0.001	-0.6	3176.7	2284.3	<0.001	-0.4	2506.5	3459.9	<0.001	0.8	2824.6	1833.4	<0.001	-0.3	3520.1	1119.5	<0.001	-1.4
1450766	1452406	putative phage terminase, large subunit	5021.8	3114	<0.001	-0.7	2937.1	2084.5	<0.001	-0.4	2312	3900.2	<0.001	1.1	3082.3	2377.8	0.43	0	3868.7	1544.2	<0.001	-1
1452463	1453611	HK97 family phage portal protein	8601.4	5452.7	<0.001	-0.7	4580.8	3137.1	<0.001	-0.4	3785.1	5516.6	<0.001	0.8	4466.1	3481.1	0.43	0	5631	2350.2	<0.001	-1
1453592	1454314	putative clp-protease	10539.9	6511.2	<0.001	-0.7	5915.5	3580.5	<0.001	-0.6	4236.8	6599.8	<0.001	0.9	4946.3	4101.8	0.38	0.1	5886.1	2651.9	<0.001	-0.9
1454333	1455448	Phage capsid family protein	13100.5	8429.2	<0.001	-0.6	6571.9	4089.3	<0.001	-0.6	5047.5	7498	<0.001	0.9	5632.8	4185.8	0.025	-0.1	7684.7	2446.1	<0.001	-1.4
1455462	1455752	hypothetical protein	11753	7406.3	<0.001	-0.7	5982.1	3683.8	<0.001	-0.6	4364.1	6943.5	<0.001	0.9	5411.6	3295.7	<0.001	-0.4	7559.8	2262.2	<0.001	-1.5
1455745	1455933	hypothetical protein	10187.5	6569.4	<0.001	-0.6	5466.1	3440.9	<0.001	-0.6	3811.3	5013.7	<0.001	0.8	5159.5	2108.4	<0.001	-0.9	6821.5	1528.8	<0.001	-1.7
1455920	1456309	hypothetical protein	11694.7	7708.1	<0.001	-0.6	6129.3	3912.8	<0.001	-0.5	4281.1	7188.7	<0.001	1	4866.6	4140.6	0.53	0	6332.1	2577.1	<0.001	-1.1
1456302	1456700	hypothetical protein	11442.3	7394.7	<0.001	-0.6	5943	3829.1	<0.001	-0.5	4148.5	7069.2	<0.001	1.1	4843.7	4254.5	0.031	0.1	6337.7	2528.5	<0.001	-1.1
1456700	1457080	hypothetical protein	9130.7	5867	<0.001	-0.6	4506.5	2766.3	<0.001	-0.6	3083	4091	<0.001	0.7	4390.5	1976	<0.001	-0.8	5793.6	1356.3	<0.001	-1.8
1457097	1457693	major tail protein	12485.7	8064.6	<0.001	-0.6	6213.1	3934.7	<0.001	-0.5	4431.3	7070.5	<0.001	1	5877.1	3389.6	<0.001	-0.5	7795.9	2208.7	<0.001	-1.5
1457742	1458035	hypothetical protein	10424.8	6903.6	<0.001	-0.6	5661.3	3439.7	<0.001	-0.6	4252.3	5821.7	<0.001	0.8	4691.4	2757.5	<0.001	-0.5	6084.8	1674.8	<0.001	-1.6
1458101	1458220	hypothetical protein	15125.1	10315	<0.001	-0.6	8193.8	5299.2	<0.001	-0.5	6013.8	10416.1	<0.001	1.1	7037.8	6118.1	0.067	0.1	8392.3	3864.3	<0.001	-0.9
1458284	1458514	hypothetical protein	10972.3	6354.1	<0.001	-0.8	5845.7	3630.8	<0.001	-0.6	4486.4	4753.8	<0.001	0.4	6009.5	2376.1	<0.001	-1	7129.3	1948.1	<0.001	-1.6
1458571	1462746	tail protein, phage assocaited	8820.7	5636.8	<0.001	-0.6	4893.9	3392.3	<0.001	-0.4	3932	6408.3	<0.001	1	4965.4	3352	<0.001	-0.2	6114.5	2060.8	<0.001	-1.3
1462746	1463444	phage protein	9836.1	6066.5	<0.001	-0.7	5454.8	3887.9	<0.001	-0.4	4912.5	8459.4	<0.001	1.1	6437.2	5348.2	0.41	0	8009.8	3362.4	<0.001	-1
1463441	1472512	PblB, putative	7849.2	5272.6	<0.001	-0.6	4483.9	3427.2	<0.001	-0.3	4001	6381.6	<0.001	1	5226.7	3772.5	0.0039	-0.1	6446.2	2283.1	<0.001	-1.2
1472607	1472810	phage protein	4536.9	3005.2	<0.001	-0.6	2479	1642.8	<0.001	-0.5	1969.4	1974.4	<0.001	0.3	2971.4	584.9	<0.001	-2.1	3592.2	512.9	<0.001	-2.6
1472813	1473163	phage protein	5105.5	3114.7	<0.001	-0.7	2400.3	1841.6	<0.001	-0.3	2504.5	2638.1	<0.001	0.4	3557.8	1158.4	<0.001	-1.3	4791.9	657	<0.001	-2.6
1473173	1473589	holin 1	8610.5	5490.4	<0.001	-0.7	4478.8	3206.1	<0.001	-0.4	4021.1	5135.7	<0.001	0.7	5360.6	2763.7	<0.001	-0.6	7390.1	1655.9	<0.001	-1.9
1473593	1473925	phage holin, LL-H family	10092.5	6563.4	<0.001	-0.6	5212.7	4026.9	<0.001	-0.3	4666	6231.7	<0.001	0.7	6058.4	2401.3	<0.001	-1	8415	1420	<0.001	-2.3
1473929	1474885	lytic amidase (N-acetylmuramoyl-L-alanine amidase)	9579.6	7105.2	<0.001	-0.4	5107.2	4297.2	0.0014	-0.1	5300	7612.1	<0.001	0.8	7239.9	4220.7	<0.001	-0.5	9256	2638.6	<0.001	-1.5
1475105	1475284	DNA-binding protein	402.6	294.4	0.0068	-0.4	282.8	200.3	0.067	-0.4	280.3	219.2	1	0	242.2	187	0.9	0	372.4	896.3	<0.001	1.6
1475426	1475581	hypothetical protein	533.8	385.3	<0.001	-0.5	390.1	379.9	0.82	0.1	280	385.4	<0.001	0.7	444.1	689.2	<0.001	1	440.9	1473.3	<0.001	2.1
1475855	1476265	cytidine/deoxycytidylate deaminase	22.6	18.9	0.8	-0.4	12.3	10	1	-0.3	16.2	14.6	1	0.1	7.1	42.9	0.0043	2.9	8.6	90.1	<0.001	3.7
1476171	1476440	transcriptional regulator ComX1	4.1	1.2	1	-1	3.9	3.5	1	0.3	6.5	8.3	0.93	0.6	3.3	1.5	1	0.3	1.1	18.8	0.015	4.5
assembly gap
1476562	1477098	nusG	585.7	594.9	0.86	0	524.4	545.4	0.26	0.2	611.3	410.7	0.048	-0.3	437.4	490.6	0.002	0.5	376.6	843.2	<0.001	1.5
1477153	1477329	secE	908.5	783.8	0.011	-0.3	959.5	906.6	1	0	916.3	817.3	0.55	0.1	696.9	1572	<0.001	1.4	713.8	4402.8	<0.001	2.9
1477544	1479739	pbp2a	121.8	100.2	0.45	-0.3	126.2	131	0.83	0.2	113.1	87.9	1	-0.1	149.6	82.4	0.19	-0.5	122.1	97	0.99	-0.1
1479826	1480701	ribosomal large subunit pseudouridine synthase D	119.9	117.7	0.99	0	127.6	135.2	0.7	0.2	123.2	91.8	0.74	-0.1	128.5	98.4	0.8	-0.1	101.1	107.7	0.63	0.3
1480769	1481776	gapA	16773.8	20556.5	<0.001	0.3	15592	19634.9	<0.001	0.4	20404.6	25381.6	<0.001	0.6	20449.8	28573.8	<0.001	0.8	13756.9	21442	<0.001	0.9
1481953	1482915	puttaive FtsX-family transport protein	145.3	128.2	0.55	-0.2	172.2	111.9	0.072	-0.5	102.8	104.6	0.35	0.3	135.5	81.2	0.28	-0.4	110.2	60.9	0.16	-0.6
1483493	1483822	transposase-like protein, IS630	312.8	247.7	0.12	-0.3	294.1	272	0.99	0	249.9	191.3	1	0	305.2	158.6	0.025	-0.6	194.5	239.8	0.012	0.7
1483953	1484825	nadC	95.2	105.9	0.67	0.2	113.4	98.8	0.91	-0.1	103.5	89.1	0.95	0.1	118.5	76.2	0.5	-0.3	83.9	103.7	0.17	0.6
1485062	1486372	integral membrane protein	56	38.9	0.27	-0.5	61.6	42.1	0.35	-0.5	37.6	57.3	0.066	0.9	27.3	44.6	0.13	1	23.9	43	0.11	1.1
1486738	1486932	ABC transporter ATP-binding protein	126.2	94.4	0.13	-0.5	153	84.6	0.0062	-0.8	69.5	27	0.093	-0.9	24.3	31.6	0.49	0.7	48.1	46.8	0.96	0.3
1487391	1488119	GntR family transcriptional regulator	99.6	113	0.7	0.1	135.8	139.6	0.76	0.2	116.2	54.6	0.033	-0.8	104.3	67.6	0.63	-0.3	90.9	112.7	0.1	0.6

## Sheet: IPPX439
Minimum	Maximum	Name	2hr				3hr				4hr				5hr				6hr
			FPKM		Differential Expression		FPKM		Differential Expression		FPKM		Differential Expression		FPKM		Differential Expression		FPKM		Differential Expression
	Maximum		Control	Mitomycin C	p-value	Log2 Ratio	Control	Mitomycin C	p-value	Log2 Ratio	Control	Mitomycin C	p-value	Log2 Ratio	Control	Mitomycin C	p-value	Log2 Ratio	Control	Mitomycin C	p-value	Log2 Ratio
1753236	1753715	transcriptional regulator ComX1	62.4	86.8	0.22	0.5	80.1	32.4	0.011	-1.2	58.1	43.1	1	-0.1	32.4	72.7	0.0061	1.5	31.1	120.5	<0.001	2.3
1751156	1753114	cell division protein FtsH	1005.5	1009.6	0.99	0	950.8	921.3	0.7	0.1	815.4	1006.9	<0.001	0.6	847	1064.6	<0.001	0.7	891.9	1211.5	<0.001	0.7
1750598	1751140	hypoxanthine-guanine phosphoribosyltransferase	506.2	557.8	0.33	0.1	642.9	570.2	0.64	-0.1	461.9	337	0.24	-0.2	405.2	630.3	<0.001	0.9	358.2	1463.2	<0.001	2.3
1749317	1750594	MesJ/Ycf62 family protein	185.2	171.8	0.67	-0.1	192.8	161.6	0.74	-0.1	136.1	102	0.68	-0.1	138.8	128.1	0.66	0.3	171.3	159	0.59	0.3
1748052	1749320	beta-lactamase class A	265.1	249.3	0.77	-0.1	234.3	188.9	0.32	-0.2	227.4	159.1	0.44	-0.2	190.7	175.4	0.61	0.2	219.8	160.5	0.59	-0.2
1747937	1748059	putative extracellular protein	174.5	161.1	0.06	-0.4	211.3	143.7	0.09	-0.4	114.3	86.6	0.14	-0.4	113.6	88.4	1	0	174.8	84.6	0.57	-0.2
1747564	1747932	septum formation initiator	275	217.5	0.13	-0.3	250.4	215.8	0.65	-0.1	214	177.2	0.9	0.1	211.6	236.3	0.062	0.5	256.8	459.2	<0.001	1.1
1747305	1747571	S4 domain-containing protein	178.2	131.5	0.13	-0.4	165.3	140.3	0.75	-0.1	153.3	143.1	0.79	0.1	152.7	295.1	<0.001	1.3	200.9	550.1	<0.001	1.7
1743713	1747237	trcF	125.5	88.6	0.096	-0.5	104	83.8	0.6	-0.2	77	87.2	0.2	0.5	74.5	98.5	0.063	0.7	96.2	107.3	0.4	0.4
1743143	1743712	peptidyl-tRNA hydrolase	90	83	0.91	-0.1	121.4	84.7	0.3	-0.3	88.5	75.1	0.93	0.1	67.6	64.8	0.86	0.3	110.6	81.4	1	0
1741957	1743072	engD	350.3	364.5	0.78	0.1	323.1	338	0.44	0.2	364.1	313.8	0.77	0.1	291	342.5	0.011	0.5	326.1	673.7	<0.001	1.3
1740671	1741837	integrase	86.1	101.1	0.7	0.2	86.5	78.3	0.97	-0.1	79.1	44.4	0.22	-0.5	132.6	65.9	0.12	-0.7	123.7	60	0.093	-0.8
1740123	1740575	doc	118.6	109.1	0.78	-0.1	117.7	83.2	0.2	-0.4	56.3	34	0.38	-0.5	67.9	34	0.38	-0.7	72.3	26.9	0.087	-1.1
1739119	1740123	hypothetical protein	75.9	83.3	0.85	0.1	70.4	53.8	0.58	-0.3	50.1	31.4	0.68	-0.3	61.9	24.5	0.12	-1	74.7	27.3	0.11	-1.2
1738014	1738970	DNA-binding phage protein	65	69.6	0.95	0.1	55.7	46.9	1	-0.1	39	24.7	0.7	-0.4	41.7	30.9	1	-0.1	42	49.3	0.69	0.5
1737624	1737857	DNA-binding phage protein	8.2	8.3	1	0.1	6.8	3	1	-1.1	0	3.2	0.87	10	1.4	0	1	-0.5	0	6.5	0.4	10
1736908	1737534	phage protein	14.8	9.3	1	-0.5	9.5	5.6	1	-0.7	1.8	7.2	0.8	2.1	2.7	11.8	0.65	2.5	1.9	46.1	<0.001	5.3
1736004	1736456	phage protein	18.1	1.4	0.036	-3.5	17.6	5.2	0.35	-1.4	7.1	1.7	1	-1.7	4.5	5.4	1	1.2	1.3	6.7	0.82	2.8
1735807	1736007	hypothetical protein	14.3	8	0.38	-1	10.2	8.2	0.6	-0.9	2.8	1.9	1	-1	1.7	9.2	0.64	1.8	0	7.6	0.76	3.6
1735590	1735805	hypothetical protein	44	17.5	0.11	-0.9	31.6	10.4	0.1	-1.1	13.1	13.9	1	0.1	7.8	11.4	0.14	2	4.1	35.2	0.0026	3.5
1735300	1735593	hypothetical protein	110.5	74.4	0.069	-0.6	92.2	50.1	0.052	-0.8	36.5	33.2	0.69	0.4	6.9	46.1	0.0043	2.8	7	46.6	<0.001	2.8
1734978	1735319	phage protein	29.8	14.8	0.35	-0.8	27.7	16.2	0.48	-0.8	5.5	18.3	0.24	1.7	4.9	16.2	0.097	2.2	13.7	28.2	0.45	1.2
1734710	1734985	phage protein	28.5	19.9	0.23	-0.8	27.4	9.8	0.23	-0.9	6.8	7.7	1	0	6.1	15.6	0.66	1.4	11.7	21.1	0.45	1.1
1733710	1734717	phage protein	24.3	12.8	0.37	-0.9	26	17.9	0.66	-0.5	9.3	9.2	1	0.4	5	7.9	1	1.2	6.4	11.3	0.76	1.1
1732188	1733657	prophage Sa05, P4 family DNA primase	18.7	14.3	1	-0.3	24.4	9.1	0.16	-1.4	2.6	6.6	0.79	1.8	3.9	4.2	1	0.3	7	5.2	1	-0.2
1731680	1731847	phage protein	58.6	11.5	<0.001	-2.5	40.2	12.6	0.022	-2	9	4.5	1	-0.3	16.1	14.7	0.95	-0.4	10.5	18.1	0.35	1.5
1731286	1731597	phage protein	19.7	4.1	0.12	-2.1	16.6	9.1	0.62	-0.7	6	2.4	1	-0.6	11.9	7.9	1	-0.1	2.8	7.3	0.42	2
1731067	1731270	phage protein	10.1	19	1	0.6	11.7	0	0.071	-10	12.9	14.7	0.89	0.7	1.7	6	1	1.2	5.7	33.6	0.025	2.6
1730739	1730996	phage protein	112.9	60.1	0.096	-0.7	57	54.8	1	0.1	14.6	20.4	1	0.4	17	52.5	0.015	1.9	27.3	29.5	1	0.4
1729400	1729810	phage protein	25	10.2	0.23	-1.2	36.8	22.4	0.36	-0.8	14.7	12.8	0.92	0.4	6.6	27	0.077	2.4	7.1	33.3	0.018	2.6
1728852	1729244	transcriptional regulator	32.4	14	0.15	-1.2	33.4	25.2	0.89	-0.3	11.5	16.3	0.65	0.8	3.4	9.4	1	1.5	4.5	17.4	0.24	2.3
1728640	1728798	hypothetical protein	345.7	239.8	0.0047	-0.5	245.1	100	<0.001	-1	63.9	82.7	0.13	0.6	25.5	162.6	<0.001	2.9	29.5	157.9	<0.001	2.9
1728017	1728211	cytoplasmic protein	172.5	200.5	0.3	0.3	144.8	150.4	0.79	0.1	150.6	77.1	0.043	-0.6	149	116.8	1	0.1	195.4	214.6	0.066	0.6
1726816	1727952	DNA polymerase III subunit beta	469.4	371.9	0.025	-0.3	371.1	319.6	0.55	-0.1	367.4	366.5	0.15	0.3	343.8	371.9	0.067	0.4	430.5	394.2	0.56	0.1
1725296	1726657	dnaA	348.5	289.7	0.12	-0.3	297.8	280.8	0.99	0	318	269.5	0.87	0.1	276.2	254	0.48	0.2	313.7	424.7	<0.001	0.7
1724340	1725083	spspoJ protein	854.8	1284.2	<0.001	0.6	1330.4	2644.7	<0.001	1.1	2378.8	1610	<0.001	-0.3	1716.1	1755.7	<0.001	0.4	672.5	2266.4	<0.001	2
1723086	1724267	sphtra	886.8	1454.8	<0.001	0.7	1680.8	3201.5	<0.001	1	2834.2	1787.7	<0.001	-0.4	1733.7	1950.7	<0.001	0.5	747.3	2640.4	<0.001	2.1
1722424	1722903	rRNA large subunit methyltransferase	73.5	82.1	0.82	0.2	60.5	70.7	0.49	0.4	75.3	43.1	0.42	-0.4	46.9	68	0.11	0.9	70.8	171.2	<0.001	1.6
1722017	1722142	comC	71.6	54.3	0.48	-0.3	107.3	50.5	0.0057	-0.9	50.8	29.8	0.92	0.1	2.7	278.5	<0.001	5.3	34.9	833.5	<0.001	4.6
1720671	1721996	sensor histidine kinase ComD	62.5	62.3	1	0	75.6	32.5	0.024	-1.1	31.2	40.8	0.37	0.6	19.1	67.8	<0.001	2.2	40	153.8	<0.001	2.3
1719922	1720674	response regulator ComE	56.7	53.5	1	-0.1	42.8	33.8	0.88	-0.3	32	13	0.35	-1	23.3	33.5	0.3	0.9	44.8	22.2	0.57	-0.7
1719137	1719679	TetR family transcriptional regulator	87.6	28.6	<0.001	-1.6	16.1	18.9	0.8	0.4	12.5	24.9	0.098	1.3	19.9	43.1	0.082	1.3	22.7	176.6	<0.001	3.3
1718191	1718958	integral membrane protein	356.8	76.6	<0.001	-2.2	63.2	14.3	0.0016	-2	10.3	15.2	0.93	0.8	7	10.4	0.91	1.1	21.8	47.6	0.057	1.4
1717426	1718106	membrane protein	423.5	113.4	<0.001	-1.9	119.1	23.4	<0.001	-2.3	21.6	19.3	1	0.1	16.9	14.5	1	-0.1	25	49.2	0.075	1.3
1714773	1717325	ABC transporter permease	83.4	61.8	0.27	-0.4	79.5	53.4	0.24	-0.5	46.9	53.3	0.33	0.5	47.5	53.5	0.51	0.5	94	59.3	0.47	-0.4
1713089	1714711	ABC transporter ATPase	423.9	478.6	0.23	0.2	417.3	393.3	0.99	0	396.3	546.8	<0.001	0.8	396.2	496.1	<0.001	0.6	535.9	488.1	0.55	0.1
1711858	1712883	tryptophanyl-tRNA synthetase	285.1	345.4	0.1	0.3	256.2	262.4	0.66	0.1	243.3	185.3	0.64	-0.1	282.9	247.8	0.7	0.1	228.2	471.5	<0.001	1.3
